# Supplementary material for: Analysis of the genome sequence of Phomopsis longicolla: a fungal pathogen causing Phomopsis seed decay in soybean
Source: BMC Genomics. 2017 Sep 5;18:688. doi: 10.1186/s12864-017-4075-x (PMC5584002; doi:10.1186/s12864-017-4075-x)
Supplement: Supplementary file 1 — A list of putative genes encoding cell wall degrading enzymes. (TXT 73 kb) [file 12864_2017_4075_MOESM1_ESM.txt]

Family HMM	HMM length	Query ID	Query length	E-value	HMM start	HMM end	Query Start	Query End	Coverage
GH16.hmm	189	g10010.t1	382	2.10E-13	31	175	58	269	0.761904762
AA7.hmm	458	g10027.t1	485	1.20E-61	18	454	51	480	0.951965066
AA7.hmm	458	g10074.t1	604	8.40E-20	8	197	184	384	0.412663755
GT2.hmm	168	g10079.t1	492	1.50E-11	2	167	85	252	0.982142857
GT22.hmm	389	g1007.t1	576	1.70E-73	1	386	5	400	0.989717224
GT90.hmm	250	g10112.t1	962	1.20E-47	22	248	684	954	0.904
AA6.hmm	195	g10133.t1	460	1.70E-86	1	192	4	198	0.979487179
GH79.hmm	455	g10147.t1	546	1.20E-90	1	436	35	513	0.956043956
CE1.hmm	227	g10149.t1	353	3.10E-07	25	146	28	169	0.533039648
CE5.hmm	189	g10181.t1	274	5.90E-48	4	188	31	223	0.973544974
GH92.hmm	491	g10183.t1	802	2.00E-146	2	490	278	784	0.99389002
CE10.hmm	341	g10191.t1	484	1.20E-27	74	187	100	221	0.331378299
GH2.hmm	752	g10198.t1	1636	2.90E-222	27	751	37	925	0.962765957
CE10.hmm	341	g10204.t1	560	1.50E-27	74	193	100	252	0.348973607
AA2.hmm	255	g10227.t1	351	5.80E-58	1	254	98	338	0.992156863
PL4.hmm	567	g10252.t1	545	2.40E-92	2	566	13	534	0.994708995
GH13.hmm	299	g10259.t1	596	1.60E-72	13	292	37	403	0.933110368
GH93.hmm	307	g10261.t1	384	3.60E-107	1	306	52	357	0.993485342
PL1.hmm	202	g10275.t1	384	1.10E-50	20	200	110	302	0.891089109
AA9.hmm	220	g10295.t1	227	5.30E-67	3	220	7	212	0.986363636
GT1.hmm	382	g10296.t1	462	1.50E-30	130	378	170	458	0.64921466
AA7.hmm	458	g10331.t1	467	2.90E-58	4	213	19	230	0.456331878
GH3.hmm	216	g10351.t1	886	1.80E-69	3	215	84	296	0.981481481
AA3.hmm	618	g10362.t1	624	1.90E-86	84	403	19	623	0.51618123
AA3.hmm	618	g10385.t1	604	1.30E-88	88	399	29	602	0.503236246
GT3.hmm	637	g10401.t1	703	1.90E-304	1	637	17	654	0.998430141
AA3.hmm	618	g10414.t1	286	2.40E-41	87	400	2	284	0.506472492
GT17.hmm	284	g10454.t1	564	5.00E-23	74	283	193	436	0.735915493
AA11.hmm	191	g10463.t1	395	7.50E-69	1	188	22	220	0.979057592
GH18.hmm	296	g10470.t1	499	1.50E-16	155	282	18	168	0.429054054
GH109.hmm	126	g10475.t1	416	2.00E-09	3	121	30	154	0.936507937
GT15.hmm	273	g10480.t1	413	1.40E-121	1	272	93	371	0.992673993
CE10.hmm	341	g10552.t1	525	1.40E-29	63	180	82	210	0.343108504
AA3.hmm	618	g10554.t1	1434	3.60E-44	82	406	149	723	0.524271845
CE1.hmm	227	g10555.t1	254	2.20E-07	22	199	21	225	0.779735683
AA3.hmm	618	g10568.t1	627	7.10E-64	86	378	24	614	0.472491909
GH43.hmm	248	g10574.t1	436	3.50E-32	78	247	42	224	0.681451613
AA2.hmm	255	g10578.t1	820	4.80E-24	19	195	59	250	0.690196078
GT1.hmm	382	g1059.t1	413	1.90E-32	39	381	21	410	0.895287958
GT57.hmm	481	g10628.t1	617	5.60E-89	3	229	66	324	0.46985447
GT57.hmm	481	g10628.t1	617	7.50E-56	222	480	361	594	0.536382536
CE5.hmm	189	g10630.t1	229	8.00E-35	1	186	25	224	0.978835979
AA7.hmm	458	g10651.t1	577	9.50E-37	15	187	63	262	0.375545852
AA7.hmm	458	g10657.t1	518	8.60E-40	5	207	79	280	0.441048035
GH79.hmm	455	g10676.t1	629	4.70E-55	3	434	49	508	0.947252747
GT1.hmm	382	g10684.t1	476	4.90E-30	129	374	171	469	0.641361257
GH12.hmm	156	g10696.t1	475	2.90E-10	24	73	155	204	0.314102564
GH12.hmm	156	g10696.t1	475	4.20E-08	80	156	335	408	0.487179487
GT2.hmm	168	g10697.t1	666	7.80E-26	2	167	262	428	0.982142857
CE10.hmm	341	g10710.t1	345	1.00E-54	74	316	76	322	0.709677419
CE10.hmm	341	g10714.t1	925	2.70E-15	64	316	626	882	0.739002933
GH131.hmm	255	g10716.t1	288	2.40E-65	1	249	34	284	0.97254902
GT77.hmm	216	g10761.t1	535	2.30E-14	45	208	136	316	0.75462963
AA9.hmm	220	g10767.t1	237	1.80E-60	2	220	8	204	0.990909091
AA4.hmm	522	g10776.t1	569	3.10E-199	4	494	53	557	0.938697318
GT31.hmm	192	g10784.t1	511	1.50E-06	74	158	245	316	0.4375
GH109.hmm	126	g10811.t1	350	2.10E-17	1	121	4	120	0.952380952
GH133.hmm	372	g10814.t1	1556	6.10E-154	6	371	1075	1532	0.981182796
CE10.hmm	341	g1081.t1	675	1.60E-37	73	193	211	354	0.351906158
PL1.hmm	202	g10828.t1	336	3.00E-51	23	201	97	272	0.881188119
GH2.hmm	752	g1082.t1	875	4.70E-114	21	470	36	647	0.597074468
AA7.hmm	458	g10832.t1	482	7.20E-42	13	276	45	306	0.574235808
AA7.hmm	458	g10834.t1	497	1.60E-42	6	194	50	244	0.410480349
CE10.hmm	341	g10837.t1	486	4.80E-09	63	213	99	272	0.439882698
GH13.hmm	299	g10838.t1	566	2.70E-35	20	290	56	400	0.903010033
GT32.hmm	90	g10849.t1	473	1.00E-18	4	88	116	202	0.933333333
AA7.hmm	458	g10852.t1	857	2.40E-48	13	346	68	405	0.727074236
CE15.hmm	269	g10866.t1	388	2.10E-75	1	268	36	357	0.992565056
GH18.hmm	296	g10899.t1	340	4.40E-22	31	206	62	294	0.591216216
CE10.hmm	341	g10900.t1	320	6.10E-45	77	335	59	316	0.75659824
AA9.hmm	220	g10901.t1	246	3.40E-63	2	219	7	231	0.986363636
GH7.hmm	415	g10910.t1	310	1.30E-107	92	414	3	293	0.775903614
GH13.hmm	299	g10911.t1	2390	2.80E-28	2	288	95	493	0.956521739
GT5.hmm	472	g10911.t1	2390	2.80E-55	13	465	1192	1660	0.957627119
GH18.hmm	296	g10912.t1	368	3.20E-20	5	241	37	310	0.797297297
GH3.hmm	216	g10924.t1	1092	1.50E-51	3	213	91	312	0.972222222
GH2.hmm	752	g10937.t1	641	1.80E-87	24	404	64	507	0.505319149
AA8.hmm	815	g10948.t1	794	1.70E-250	8	804	4	776	0.976687117
CE1.hmm	227	g10967.t1	220	1.50E-08	27	132	29	125	0.462555066
CE10.hmm	341	g10968.t1	350	1.60E-43	67	328	26	328	0.765395894
GH30.hmm	417	g10984.t1	481	9.50E-52	13	393	17	439	0.911270983
PL3.hmm	197	g10988.t1	203	5.10E-31	17	123	40	142	0.538071066
GH2.hmm	752	g10999.t1	895	3.40E-117	18	520	29	766	0.667553191
GT2.hmm	168	g11003.t1	418	2.60E-06	52	166	114	243	0.678571429
GT32.hmm	90	g11005.t1	364	5.30E-10	51	87	175	211	0.4
AA11.hmm	191	g11017.t1	292	8.90E-51	1	186	31	238	0.968586387
CE1.hmm	227	g11029.t1	360	2.70E-17	3	143	45	230	0.616740088
GT20.hmm	475	g11053.t1	904	2.40E-158	32	474	152	608	0.930526316
GH78.hmm	504	g11082.t1	915	1.00E-170	1	504	340	872	0.998015873
CBM67.hmm	176	g11082.t1	915	3.90E-27	1	170	120	314	0.960227273
AA3.hmm	618	g11083.t1	608	3.80E-69	84	400	25	608	0.511326861
AA3.hmm	618	g11105.t1	718	4.00E-88	85	416	53	653	0.535598706
AA3.hmm	618	g11114.t1	635	4.00E-75	75	405	25	632	0.533980583
CE10.hmm	341	g11120.t1	370	7.60E-49	39	336	40	354	0.870967742
AA3.hmm	618	g11132.t1	454	3.60E-36	89	323	2	386	0.378640777
GH11.hmm	177	g11137.t1	228	2.10E-66	2	173	45	216	0.966101695
AA3.hmm	618	g11141.t1	609	7.70E-74	84	402	22	605	0.514563107
AA3.hmm	618	g11152.t1	665	8.00E-72	85	400	35	664	0.509708738
AA3.hmm	618	g11166.t1	620	1.10E-88	77	395	46	615	0.514563107
CBM18.hmm	38	g11180.t1	1766	3.80E-12	2	38	120	165	0.947368421
GH18.hmm	296	g11180.t1	1766	8.00E-63	23	286	189	519	0.888513514
CBM50.hmm	40	g11181.t1	754	4.70E-05	2	35	706	746	0.825
AA9.hmm	220	g11184.t1	226	1.60E-24	50	170	26	152	0.545454545
CE10.hmm	341	g11187.t1	1577	4.00E-44	33	321	42	345	0.84457478
GT32.hmm	90	g11188.t1	580	3.80E-09	5	86	62	147	0.9
GT4.hmm	160	g11191.t1	446	1.10E-14	12	117	237	348	0.65625
CE10.hmm	341	g11308.t1	370	1.50E-29	93	309	115	342	0.633431085
CE10.hmm	341	g11318.t1	527	5.40E-31	75	216	102	255	0.413489736
AA3.hmm	618	g1133.t1	556	1.20E-65	82	402	22	553	0.517799353
GT1.hmm	382	g11345.t1	512	1.10E-19	231	363	331	486	0.345549738
GH131.hmm	255	g11357.t1	343	2.40E-94	2	253	24	259	0.984313725
GH115.hmm	697	g11359.t1	1077	5.10E-230	13	599	44	719	0.840746055
CE12.hmm	210	g1137.t1	252	5.00E-45	3	208	33	218	0.976190476
PL11.hmm	606	g1138.t1	348	8.30E-56	2	336	25	341	0.551155116
AA2.hmm	255	g11403.t1	292	2.80E-39	4	254	35	256	0.980392157
GH2.hmm	752	g11406.t1	893	5.90E-101	23	568	39	794	0.724734043
GH114.hmm	190	g11414.t1	267	1.90E-71	1	190	26	218	0.994736842
GH28.hmm	325	g11429.t1	482	3.10E-41	167	323	293	472	0.48
GH28.hmm	325	g11429.t1	482	8.60E-28	29	166	108	264	0.421538462
PL24.hmm	466	g11435.t1	442	8.20E-08	98	318	81	286	0.472103004
AA3.hmm	618	g11444.t1	563	4.10E-88	90	404	11	555	0.508090615
GH47.hmm	446	g11476.t1	1109	1.30E-141	1	445	47	591	0.995515695
CE1.hmm	227	g11481.t1	461	3.30E-08	3	161	201	344	0.696035242
AA3.hmm	618	g11482.t1	732	1.40E-80	78	420	78	712	0.553398058
AA3.hmm	618	g1148.t1	641	3.70E-79	72	395	22	615	0.522653722
CE2.hmm	209	g1149.t1	359	3.90E-51	1	209	129	354	0.995215311
GH18.hmm	296	g11512.t1	467	2.70E-17	63	279	153	458	0.72972973
GH43.hmm	248	g11513.t1	600	1.60E-46	3	247	22	328	0.983870968
CE3.hmm	194	g11520.t1	258	4.60E-43	1	193	41	238	0.989690722
GH18.hmm	296	g11525.t1	413	1.00E-15	3	222	28	350	0.739864865
AA9.hmm	220	g11533.t1	305	1.00E-66	2	219	5	222	0.986363636
CBM1.hmm	29	g11533.t1	305	2.50E-14	1	29	273	300	0.965517241
GT1.hmm	382	g11540.t1	1239	5.10E-59	66	375	236	576	0.808900524
GH47.hmm	446	g11578.t1	576	9.30E-165	2	446	103	573	0.995515695
GT1.hmm	382	g1162.t1	1496	7.50E-50	96	369	456	758	0.714659686
GH76.hmm	358	g11682.t1	646	1.80E-53	48	334	75	507	0.798882682
GT71.hmm	264	g11690.t1	1072	3.90E-38	1	263	724	950	0.992424242
GH79.hmm	455	g11704.t1	531	1.20E-50	5	422	48	501	0.916483516
AA7.hmm	458	g11746.t1	501	6.70E-57	6	453	77	494	0.975982533
GT1.hmm	382	g11747.t1	845	9.70E-51	12	380	127	527	0.963350785
PL1.hmm	202	g11768.t1	382	2.00E-43	21	200	118	303	0.886138614
GH29.hmm	346	g11769.t1	517	4.70E-67	22	334	29	373	0.901734104
CBM32.hmm	124	g11769.t1	517	7.10E-16	3	111	392	501	0.870967742
AA3.hmm	618	g11770.t1	544	1.40E-55	88	400	13	539	0.504854369
GH67.hmm	669	g11771.t1	840	3.80E-268	2	669	18	690	0.997010463
GT32.hmm	90	g11772.t1	460	9.80E-14	8	79	90	158	0.788888889
GT21.hmm	233	g11794.t1	570	4.20E-82	1	233	55	371	0.995708155
GH5.hmm	275	g11799.t1	446	4.20E-28	2	234	40	396	0.843636364
AA11.hmm	191	g11810.t1	188	4.90E-06	22	137	68	184	0.602094241
CE10.hmm	341	g11824.t1	1263	5.80E-16	94	320	1025	1246	0.662756598
CE12.hmm	210	g11825.t1	274	9.40E-46	3	208	44	231	0.976190476
GH18.hmm	296	g11874.t1	1251	1.10E-66	3	286	102	448	0.956081081
CBM18.hmm	38	g11874.t1	1251	1.40E-08	7	32	63	88	0.657894737
AA7.hmm	458	g11896.t1	456	5.80E-69	3	450	25	434	0.975982533
GH43.hmm	248	g1190.t1	569	2.00E-46	1	247	24	313	0.991935484
AA3.hmm	618	g11910.t1	594	8.10E-78	76	395	18	591	0.51618123
AA3.hmm	618	g11912.t1	565	1.20E-61	97	400	2	560	0.490291262
AA7.hmm	458	g11916.t1	580	3.60E-41	11	187	126	313	0.384279476
CE4.hmm	130	g11954.t1	286	8.20E-12	26	126	50	158	0.769230769
CE10.hmm	341	g11985.t1	560	5.40E-27	75	277	134	363	0.592375367
GT90.hmm	250	g12006.t1	601	4.10E-47	4	220	322	594	0.864
AA7.hmm	458	g1200.t1	473	1.90E-48	7	170	41	209	0.355895197
GH13.hmm	299	g12050.t1	472	2.10E-52	13	294	72	400	0.939799331
GH13.hmm	299	g12051.t1	622	3.40E-70	13	292	58	421	0.933110368
AA7.hmm	458	g12054.t1	515	9.30E-40	12	188	36	219	0.384279476
GH5.hmm	275	g12055.t1	367	2.10E-15	28	227	80	327	0.723636364
GH53.hmm	342	g12073.t1	641	4.60E-80	2	340	23	349	0.988304094
GT1.hmm	382	g12084.t1	1005	6.00E-48	175	354	459	659	0.468586387
AA3.hmm	618	g12104.t1	599	7.60E-96	86	399	29	598	0.506472492
CE3.hmm	194	g12110.t1	217	2.30E-56	1	194	8	201	0.994845361
CBM18.hmm	38	g12118.t1	518	1.10E-09	9	32	91	114	0.605263158
GH18.hmm	296	g12118.t1	518	2.60E-69	4	282	132	477	0.939189189
CBM18.hmm	38	g12118.t1	518	3.00E-05	20	38	55	73	0.473684211
CBM50.hmm	40	g12120.t1	538	1.50E-05	1	28	40	67	0.675
CBM50.hmm	40	g12120.t1	538	9.70E-07	1	35	170	212	0.85
AA7.hmm	458	g12126.t1	486	2.30E-78	6	457	38	481	0.984716157
GH3.hmm	216	g12134.t1	845	1.70E-66	2	216	28	242	0.990740741
AA7.hmm	458	g1214.t1	578	2.50E-42	19	204	141	334	0.403930131
GH43.hmm	248	g12195.t1	499	5.30E-27	13	223	44	286	0.846774194
AA3.hmm	618	g12211.t1	606	2.20E-88	86	400	1	603	0.508090615
GH35.hmm	307	g12235.t1	1014	7.80E-73	1	303	49	380	0.983713355
GH106.hmm	824	g12237.t1	517	4.90E-42	242	654	18	407	0.5
GT61.hmm	242	g12278.t1	600	2.20E-06	127	241	349	466	0.47107438
CE10.hmm	341	g12284.t1	388	1.50E-26	88	316	127	367	0.668621701
AA7.hmm	458	g12342.t1	507	1.50E-44	5	227	59	286	0.484716157
GH32.hmm	293	g12343.t1	657	1.30E-33	1	283	51	431	0.962457338
GT4.hmm	160	g12353.t1	568	2.90E-25	6	152	372	530	0.9125
GT32.hmm	90	g12377.t1	340	1.30E-17	9	88	94	171	0.877777778
GH63.hmm	570	g12386.t1	1641	1.80E-26	319	565	547	766	0.431578947
CE10.hmm	341	g1238.t1	641	1.20E-29	58	185	98	236	0.372434018
CE10.hmm	341	g12409.t1	387	1.70E-29	81	284	31	275	0.595307918
GH5.hmm	275	g12438.t1	338	8.90E-39	3	242	28	319	0.869090909
CE8.hmm	288	g12439.t1	329	3.50E-69	2	270	26	301	0.930555556
AA3.hmm	618	g12506.t1	590	6.90E-74	87	400	30	576	0.506472492
GH43.hmm	248	g12530.t1	332	2.30E-45	3	247	30	329	0.983870968
AA7.hmm	458	g12540.t1	496	1.80E-41	5	219	53	271	0.467248908
AA7.hmm	458	g12544.t1	521	1.70E-56	16	454	90	512	0.956331878
GH29.hmm	346	g12566.t1	826	2.80E-81	25	346	344	704	0.927745665
GT90.hmm	250	g12573.t1	881	3.90E-60	20	248	598	870	0.912
GH127.hmm	524	g12579.t1	490	1.90E-19	226	454	261	490	0.435114504
GH35.hmm	307	g12581.t1	576	1.20E-31	1	178	28	220	0.576547231
GH47.hmm	446	g12592.t1	891	5.20E-138	2	417	107	559	0.930493274
AA11.hmm	191	g12602.t1	307	2.00E-53	1	186	20	230	0.968586387
GT2.hmm	168	g12603.t1	577	4.70E-09	74	168	242	338	0.55952381
GH28.hmm	325	g12604.t1	459	2.40E-70	10	322	84	440	0.96
GH2.hmm	752	g12618.t1	883	6.80E-109	23	475	44	674	0.60106383
GH18.hmm	296	g12622.t1	277	4.90E-36	105	286	64	272	0.611486486
CBM50.hmm	40	g12630.t1	235	1.80E-16	1	40	3	46	0.975
GT32.hmm	90	g12709.t1	338	1.30E-12	7	88	88	168	0.9
GT39.hmm	223	g12735.t1	769	1.10E-69	2	223	57	301	0.99103139
GT32.hmm	90	g1274.t1	312	1.80E-16	9	89	62	140	0.888888889
GH47.hmm	446	g12755.t1	765	1.00E-163	1	446	234	727	0.997757848
GH7.hmm	415	g12767.t1	450	1.40E-187	1	414	18	448	0.995180723
AA3.hmm	618	g1279.t1	639	2.00E-86	81	398	37	636	0.512944984
CE1.hmm	227	g12815.t1	309	2.10E-24	8	187	36	235	0.788546256
GH18.hmm	296	g12829.t1	292	5.40E-41	96	282	31	269	0.628378378
GH43.hmm	248	g12840.t1	330	1.10E-43	3	247	28	327	0.983870968
GH31.hmm	427	g12860.t1	987	4.70E-154	2	426	387	834	0.992974239
GH18.hmm	296	g12919.t1	486	2.70E-16	4	196	148	367	0.648648649
GH10.hmm	303	g1291.t1	423	4.90E-94	4	301	23	335	0.98019802
GH63.hmm	570	g12928.t1	819	4.80E-33	318	565	592	804	0.433333333
GH5.hmm	275	g12941.t1	427	2.30E-34	2	233	35	378	0.84
CBM1.hmm	29	g12942.t1	582	1.60E-14	1	29	494	522	0.965517241
GH7.hmm	415	g12942.t1	582	4.10E-184	2	414	20	442	0.992771084
AA3.hmm	618	g12962.t1	355	2.70E-54	82	290	38	350	0.336569579
CBM20.hmm	90	g12977.t1	307	6.10E-05	24	65	18	71	0.455555556
GH5.hmm	275	g1297.t1	345	1.80E-35	34	219	86	344	0.672727273
GT8.hmm	257	g12980.t1	391	1.40E-26	22	254	98	340	0.902723735
AA9.hmm	220	g13040.t1	250	1.60E-70	4	219	11	233	0.977272727
GH3.hmm	216	g13047.t1	836	1.70E-63	5	216	34	245	0.976851852
CE10.hmm	341	g1307.t1	563	1.70E-29	76	188	103	236	0.328445748
CE10.hmm	341	g13081.t1	555	4.50E-33	72	208	95	248	0.398826979
AA9.hmm	220	g13098.t1	351	1.60E-74	2	220	7	227	0.990909091
AA9.hmm	220	g13132.t1	245	5.20E-69	2	219	6	223	0.986363636
GH128.hmm	224	g13138.t1	293	3.00E-39	7	224	67	290	0.96875
CE10.hmm	341	g13144.t1	564	1.50E-31	65	249	103	293	0.539589443
GT90.hmm	250	g13145.t1	852	3.40E-64	21	248	589	838	0.908
PL3.hmm	197	g13157.t1	303	8.30E-73	2	196	83	275	0.984771574
GH109.hmm	126	g13172.t1	354	4.40E-13	2	120	6	118	0.936507937
GT4.hmm	160	g13179.t1	2910	8.50E-18	7	150	2583	2734	0.89375
GH135.hmm	237	g13183.t1	339	5.80E-62	1	236	20	331	0.991561181
GH114.hmm	190	g13184.t1	355	8.70E-67	1	190	95	297	0.994736842
CE10.hmm	341	g13192.t1	350	3.00E-41	105	335	107	345	0.674486804
AA7.hmm	458	g13207.t1	516	1.20E-54	4	194	58	248	0.414847162
GH16.hmm	189	g13242.t1	313	5.70E-37	3	189	33	311	0.984126984
AA9.hmm	220	g13248.t1	290	4.60E-64	2	219	10	233	0.986363636
AA7.hmm	458	g13318.t1	503	3.20E-52	9	453	41	492	0.969432314
GT71.hmm	264	g13368.t1	661	1.10E-50	1	253	272	511	0.954545455
GH135.hmm	237	g1336.t1	1074	1.60E-10	77	219	654	790	0.599156118
AA4.hmm	522	g13370.t1	576	8.60E-21	10	252	116	353	0.463601533
CE10.hmm	341	g13390.t1	513	5.70E-29	72	181	121	238	0.319648094
CE10.hmm	341	g13408.t1	718	4.70E-26	50	203	69	240	0.448680352
CE10.hmm	341	g13409.t1	304	2.50E-48	57	316	12	287	0.759530792
CE1.hmm	227	g13435.t1	523	2.40E-09	56	143	147	297	0.383259912
GH65.hmm	372	g13440.t1	1895	5.10E-67	4	370	1198	1582	0.983870968
CE10.hmm	341	g13482.t1	532	8.30E-27	73	193	97	252	0.351906158
AA3.hmm	618	g13492.t1	634	1.50E-89	85	401	16	632	0.511326861
GH3.hmm	216	g13509.t1	816	5.50E-63	4	215	72	333	0.976851852
GH17.hmm	311	g13517.t1	765	5.60E-29	10	306	481	749	0.951768489
GH28.hmm	325	g13530.t1	446	2.40E-78	13	323	80	430	0.953846154
GH32.hmm	293	g13536.t1	521	1.30E-62	1	289	26	356	0.982935154
AA7.hmm	458	g1354.t1	597	7.00E-57	14	452	125	570	0.956331878
PL4.hmm	567	g13557.t1	575	5.40E-98	8	556	25	556	0.9664903
AA7.hmm	458	g13574.t1	477	4.20E-55	7	210	50	255	0.443231441
GH76.hmm	358	g13577.t1	453	6.10E-87	28	337	123	445	0.863128492
CE5.hmm	189	g13587.t1	251	1.70E-42	1	188	78	248	0.989417989
CE10.hmm	341	g1361.t1	300	7.00E-45	52	295	45	300	0.712609971
GH30.hmm	417	g13658.t1	520	2.60E-68	9	412	12	468	0.966426859
AA7.hmm	458	g13661.t1	532	1.10E-29	4	184	32	211	0.3930131
GT71.hmm	264	g1370.t1	498	9.20E-51	3	264	143	416	0.988636364
GT32.hmm	90	g13741.t1	401	3.20E-09	32	86	95	152	0.6
AA3.hmm	618	g13747.t1	562	1.80E-74	90	397	3	555	0.496763754
CE5.hmm	189	g13762.t1	245	6.80E-39	1	189	71	245	0.994708995
GH55.hmm	740	g13768.t1	770	3.50E-247	16	739	1	768	0.977027027
GH16.hmm	189	g13771.t1	579	2.00E-38	13	186	273	562	0.915343915
GT2.hmm	168	g13772.t1	902	3.80E-08	77	167	516	605	0.535714286
GH16.hmm	189	g13779.t1	305	2.00E-35	3	189	32	303	0.984126984
CE14.hmm	124	g1379.t1	321	1.80E-08	4	123	55	181	0.959677419
CBM1.hmm	29	g13803.t1	435	1.40E-11	2	29	22	49	0.931034483
GH5.hmm	275	g13803.t1	435	2.10E-30	13	234	112	399	0.803636364
GH18.hmm	296	g13808.t1	906	8.10E-18	5	203	24	282	0.668918919
GH9.hmm	418	g13812.t1	823	3.00E-09	106	232	491	632	0.301435407
CE1.hmm	227	g13843.t1	523	2.60E-09	25	143	139	304	0.519823789
CBM50.hmm	40	g13851.t1	221	3.50E-13	2	40	173	216	0.95
GT5.hmm	472	g13862.t1	2410	8.20E-62	2	469	1157	1626	0.98940678
GH13.hmm	299	g13862.t1	2410	8.40E-34	12	290	94	495	0.929765886
AA7.hmm	458	g13864.t1	351	2.30E-53	32	210	42	217	0.388646288
PL3.hmm	197	g13880.t1	252	2.70E-71	2	196	33	223	0.984771574
GH114.hmm	190	g13894.t1	410	6.30E-39	1	190	75	322	0.994736842
GH28.hmm	325	g13900.t1	387	1.40E-70	3	317	58	386	0.966153846
GH31.hmm	427	g13933.t1	1520	1.50E-129	1	427	224	782	0.99765808
AA7.hmm	458	g13971.t1	660	1.20E-52	12	453	191	631	0.962882096
PL1.hmm	202	g139.t1	301	1.50E-19	14	105	65	156	0.45049505
PL1.hmm	202	g14015.t1	421	7.10E-31	18	199	65	247	0.896039604
GH79.hmm	455	g14048.t1	605	1.00E-66	22	446	83	526	0.931868132
GH13.hmm	299	g14078.t1	736	1.40E-27	21	281	253	544	0.869565217
CBM48.hmm	76	g14078.t1	736	8.50E-10	3	49	96	153	0.605263158
CE1.hmm	227	g14092.t1	315	5.20E-12	6	192	33	228	0.81938326
GH106.hmm	824	g1409.t1	1058	1.10E-79	4	822	29	1045	0.992718447
CE10.hmm	341	g14186.t1	550	6.80E-35	68	193	89	239	0.366568915
GH32.hmm	293	g14191.t1	573	4.20E-87	1	284	49	358	0.965870307
AA7.hmm	458	g14199.t1	487	8.00E-40	47	222	98	272	0.38209607
CE8.hmm	288	g1419.t1	321	2.40E-67	4	265	29	293	0.90625
GH5.hmm	275	g14200.t1	401	1.40E-33	7	243	41	375	0.858181818
GH3.hmm	216	g14204.t1	801	1.30E-56	3	216	88	307	0.986111111
AA7.hmm	458	g14231.t1	524	2.40E-50	5	219	75	297	0.467248908
CE10.hmm	341	g14244.t1	409	1.40E-20	81	317	119	391	0.692082111
AA3.hmm	618	g14245.t1	647	5.10E-73	87	395	35	634	0.498381877
AA3.hmm	618	g14247.t1	1749	3.00E-43	87	407	699	1240	0.517799353
AA9.hmm	220	g14274.t1	304	2.70E-58	2	219	6	232	0.986363636
AA3.hmm	618	g14291.t1	596	3.10E-85	89	399	6	595	0.501618123
CE10.hmm	341	g14292.t1	381	5.80E-28	93	333	122	376	0.703812317
GH3.hmm	216	g14299.t1	806	8.70E-59	2	216	69	289	0.990740741
CBM24.hmm	76	g14334.t1	978	1.60E-19	2	76	435	507	0.973684211
CBM24.hmm	76	g14334.t1	978	1.00E-14	2	72	527	605	0.921052632
GH71.hmm	375	g14334.t1	978	2.60E-105	1	374	25	394	0.994666667
CE5.hmm	189	g14339.t1	283	8.40E-38	2	187	42	218	0.978835979
GH32.hmm	293	g1433.t1	624	2.40E-60	1	287	33	404	0.976109215
AA3.hmm	618	g14359.t1	619	6.20E-94	84	401	2	617	0.512944984
CE10.hmm	341	g14367.t1	362	3.60E-06	93	209	50	190	0.340175953
GH76.hmm	358	g14382.t1	477	5.50E-104	11	346	16	393	0.93575419
GT41.hmm	705	g143.t1	1753	2.50E-48	305	520	1470	1743	0.304964539
GH109.hmm	126	g14404.t1	435	4.80E-13	2	124	10	133	0.968253968
GH88.hmm	329	g1441.t1	493	7.70E-83	4	323	83	473	0.969604863
GT90.hmm	250	g14423.t1	647	3.20E-61	3	247	345	627	0.976
GH54.hmm	316	g14426.t1	499	1.30E-159	1	315	23	336	0.993670886
CBM42.hmm	136	g14426.t1	499	1.00E-55	2	136	354	494	0.985294118
PL4.hmm	567	g14443.t1	544	2.10E-104	5	567	17	529	0.991181658
AA7.hmm	458	g14444.t1	541	1.40E-79	7	458	73	537	0.984716157
AA7.hmm	458	g14450.t1	955	1.20E-45	22	211	266	462	0.412663755
CBM1.hmm	29	g14496.t1	391	2.50E-13	2	29	21	48	0.931034483
GH5.hmm	275	g14496.t1	391	2.60E-35	15	239	103	368	0.814545455
CBM13.hmm	188	g14503.t1	551	1.20E-10	11	125	430	536	0.606382979
GH27.hmm	375	g14503.t1	551	6.50E-19	119	342	111	323	0.594666667
GH29.hmm	346	g14528.t1	981	5.60E-55	39	338	56	378	0.86416185
AA3.hmm	618	g1452.t1	604	2.70E-86	87	401	3	600	0.508090615
CE10.hmm	341	g14532.t1	614	1.80E-32	80	237	98	282	0.460410557
CE10.hmm	341	g14556.t1	540	5.80E-32	74	200	92	238	0.369501466
GT8.hmm	257	g14584.t1	319	5.30E-43	27	256	10	282	0.891050584
GH72.hmm	312	g14602.t1	458	3.80E-117	3	311	30	329	0.987179487
AA2.hmm	255	g14604.t1	333	8.10E-60	14	253	28	272	0.937254902
GT62.hmm	268	g14612.t1	620	1.00E-108	2	267	315	578	0.98880597
AA3.hmm	618	g14631.t1	513	1.40E-56	168	401	22	511	0.377022654
GH74.hmm	233	g14632.t1	730	3.50E-19	21	121	87	193	0.429184549
GH74.hmm	233	g14632.t1	730	4.60E-07	45	117	264	340	0.309012876
GH74.hmm	233	g14632.t1	730	8.40E-16	21	113	554	641	0.394849785
AA7.hmm	458	g14633.t1	494	1.90E-78	6	211	61	269	0.447598253
PL1.hmm	202	g14635.t1	378	3.20E-52	20	201	109	296	0.896039604
GH7.hmm	415	g14650.t1	447	3.30E-142	4	414	23	414	0.987951807
CBM1.hmm	29	g14659.t1	306	1.90E-11	2	29	276	302	0.931034483
CE5.hmm	189	g14659.t1	306	2.50E-39	1	189	35	240	0.994708995
CE8.hmm	288	g14666.t1	327	2.10E-76	9	273	32	303	0.916666667
AA7.hmm	458	g14669.t1	496	2.00E-86	5	223	54	277	0.475982533
GT69.hmm	239	g14672.t1	529	5.20E-73	1	238	125	401	0.991631799
CE5.hmm	189	g14676.t1	1730	3.90E-44	2	188	1508	1688	0.984126984
AA9.hmm	220	g14687.t1	257	4.00E-62	3	214	8	229	0.959090909
CBM50.hmm	40	g14693.t1	201	2.60E-10	1	40	147	190	0.975
CBM50.hmm	40	g14693.t1	201	6.30E-08	1	40	73	116	0.975
CE5.hmm	189	g14719.t1	314	3.80E-32	2	188	28	238	0.984126984
GT71.hmm	264	g14725.t1	532	2.60E-65	1	254	142	365	0.958333333
GH5.hmm	275	g14735.t1	1100	6.00E-35	10	252	51	360	0.88
PL1.hmm	202	g14736.t1	317	7.80E-51	32	195	73	237	0.806930693
GH27.hmm	375	g14762.t1	429	6.80E-47	93	373	98	362	0.746666667
CE1.hmm	227	g14784.t1	306	2.40E-10	22	176	55	229	0.678414097
GH131.hmm	255	g14786.t1	493	6.70E-60	1	250	235	489	0.976470588
GH78.hmm	504	g14787.t1	692	3.00E-89	5	504	76	644	0.990079365
AA7.hmm	458	g14792.t1	508	2.40E-65	12	450	49	484	0.956331878
GH36.hmm	688	g14794.t1	891	1.60E-236	2	687	184	874	0.995639535
GT32.hmm	90	g14795.t1	380	3.10E-18	7	89	125	206	0.911111111
CE5.hmm	189	g14817.t1	232	6.60E-41	1	188	53	230	0.989417989
CE10.hmm	341	g14825.t1	696	3.70E-18	56	311	419	667	0.747800587
GH28.hmm	325	g1483.t1	376	1.20E-51	58	321	33	302	0.809230769
GH105.hmm	332	g14841.t1	386	3.90E-96	12	331	48	384	0.960843373
CE10.hmm	341	g14859.t1	733	3.10E-29	71	188	248	381	0.343108504
GH37.hmm	491	g14864.t1	726	2.20E-141	2	489	55	662	0.99185336
AA8.hmm	815	g14873.t1	512	1.80E-147	234	587	18	385	0.433128834
CE1.hmm	227	g14879.t1	579	5.70E-07	10	94	130	210	0.370044053
CE10.hmm	341	g14892.t1	349	2.60E-30	42	315	12	316	0.80058651
GT69.hmm	239	g14898.t1	516	8.50E-60	1	238	182	424	0.991631799
CE10.hmm	341	g14913.t1	308	5.80E-13	71	215	9	192	0.42228739
CBM23.hmm	162	g14970.t1	211	0.00062	66	134	68	134	0.419753086
GH134.hmm	159	g14975.t1	196	3.90E-76	1	159	31	196	0.993710692
GH76.hmm	358	g14987.t1	477	3.70E-81	8	343	28	407	0.93575419
AA7.hmm	458	g15008.t1	1127	1.30E-42	12	184	278	471	0.375545852
AA7.hmm	458	g15033.t1	484	6.30E-52	16	184	45	217	0.366812227
CE10.hmm	341	g15034.t1	1085	2.20E-23	85	337	110	343	0.739002933
AA7.hmm	458	g15063.t1	577	8.60E-51	19	453	129	556	0.947598253
GT22.hmm	389	g15077.t1	438	5.00E-54	142	389	9	303	0.63496144
GH51.hmm	630	g15080.t1	680	4.30E-70	109	542	197	670	0.687301587
CBM50.hmm	40	g15084.t1	850	0.00069	4	28	715	742	0.6
CBM50.hmm	40	g15084.t1	850	1.40E-05	1	38	315	360	0.925
CBM50.hmm	40	g15084.t1	850	4.60E-07	2	27	802	827	0.625
CBM18.hmm	38	g15085.t1	1838	1.10E-05	2	37	103	135	0.921052632
CBM18.hmm	38	g15085.t1	1838	1.00E-12	2	38	149	189	0.947368421
GH18.hmm	296	g15085.t1	1838	6.30E-69	2	287	203	554	0.962837838
GT1.hmm	382	g15086.t1	463	3.70E-14	220	349	277	458	0.337696335
AA7.hmm	458	g15087.t1	502	2.00E-68	3	227	52	276	0.489082969
GT15.hmm	273	g15097.t1	486	1.30E-109	1	272	71	358	0.992673993
PL1.hmm	202	g15103.t1	396	6.10E-52	19	200	109	303	0.896039604
GH18.hmm	296	g15105.t1	461	3.90E-49	7	284	28	429	0.935810811
AA9.hmm	220	g15106.t1	334	2.50E-66	4	219	8	219	0.977272727
AA9.hmm	220	g15116.t1	245	2.80E-65	2	219	8	209	0.986363636
GT50.hmm	262	g15124.t1	427	1.40E-65	1	187	167	361	0.709923664
GH43.hmm	248	g15141.t1	336	1.00E-22	14	219	30	331	0.826612903
CBM50.hmm	40	g15154.t1	81	5.00E-10	1	40	34	77	0.975
CE8.hmm	288	g15175.t1	332	2.40E-69	2	274	30	311	0.944444444
GH28.hmm	325	g15188.t1	367	6.40E-69	4	321	38	362	0.975384615
AA3.hmm	618	g15189.t1	611	5.70E-85	79	397	23	607	0.514563107
GH2.hmm	752	g15190.t1	930	4.40E-49	69	508	120	723	0.583776596
CE5.hmm	189	g15193.t1	236	6.50E-43	1	188	29	233	0.989417989
AA8.hmm	815	g15200.t1	578	2.60E-136	241	780	30	568	0.661349693
GT5.hmm	472	g15234.t1	2337	2.40E-64	1	469	1149	1618	0.991525424
GH13.hmm	299	g15234.t1	2337	7.30E-27	12	289	98	501	0.926421405
PL4.hmm	567	g15237.t1	691	9.30E-153	3	567	20	676	0.994708995
GT1.hmm	382	g15251.t1	1578	3.00E-53	5	377	1010	1444	0.97382199
GH105.hmm	332	g15252.t1	403	2.80E-45	42	332	72	400	0.873493976
GH43.hmm	248	g15261.t1	319	1.30E-51	6	247	31	316	0.971774194
GH79.hmm	455	g15268.t1	1081	2.70E-46	3	339	57	428	0.738461538
AA13.hmm	232	g15272.t1	375	1.30E-143	1	232	19	250	0.995689655
CBM20.hmm	90	g15272.t1	375	2.00E-26	1	89	275	366	0.977777778
GH3.hmm	216	g15275.t1	813	1.30E-57	3	216	88	311	0.986111111
GH135.hmm	237	g15277.t1	270	4.80E-50	1	212	21	236	0.890295359
GH16.hmm	189	g15279.t1	298	9.80E-32	3	189	33	295	0.984126984
GH105.hmm	332	g1527.t1	346	3.00E-19	79	306	82	323	0.68373494
GH79.hmm	455	g15304.t1	551	1.30E-25	1	329	37	367	0.720879121
GH43.hmm	248	g15308.t1	451	2.70E-28	12	217	39	277	0.826612903
CBM35.hmm	123	g15308.t1	451	5.10E-17	3	122	328	448	0.967479675
GH31.hmm	427	g15310.t1	941	3.00E-142	1	427	255	824	0.99765808
CE10.hmm	341	g15377.t1	672	3.00E-35	81	200	222	350	0.348973607
GH55.hmm	740	g1538.t1	1327	7.20E-225	8	739	63	846	0.987837838
AA4.hmm	522	g1540.t1	577	3.00E-161	3	427	48	485	0.812260536
GH5.hmm	275	g15428.t1	283	1.60E-26	24	178	46	242	0.56
GT71.hmm	264	g15440.t1	347	1.30E-33	4	264	33	267	0.984848485
AA7.hmm	458	g15443.t1	292	4.00E-12	162	451	19	283	0.631004367
CBM1.hmm	29	g15482.t1	251	4.50E-12	2	29	24	52	0.931034483
CBM50.hmm	40	g15503.t1	939	0.00014	3	29	9	40	0.65
CBM50.hmm	40	g15503.t1	939	4.20E-05	1	39	71	117	0.95
GH18.hmm	296	g15503.t1	939	5.00E-53	3	282	178	531	0.942567568
AA3.hmm	618	g15504.t1	654	2.90E-82	83	400	5	645	0.512944984
GH5.hmm	275	g15509.t1	373	2.20E-39	13	243	69	353	0.836363636
GT31.hmm	192	g15523.t1	547	1.20E-08	66	164	271	357	0.510416667
AA7.hmm	458	g15533.t1	480	1.50E-59	4	453	39	468	0.980349345
GH28.hmm	325	g15534.t1	476	7.80E-35	44	306	158	441	0.806153846
AA7.hmm	458	g15545.t1	1152	1.50E-34	8	185	300	497	0.386462882
CE4.hmm	130	g15552.t1	305	7.90E-22	6	125	40	163	0.915384615
GH95.hmm	722	g15554.t1	1174	3.90E-187	6	697	21	776	0.957063712
GH28.hmm	325	g15561.t1	403	1.10E-68	5	309	71	391	0.935384615
GH93.hmm	307	g15565.t1	385	2.30E-104	1	307	47	359	0.996742671
GH5.hmm	275	g15567.t1	775	1.20E-27	1	237	12	549	0.858181818
CE10.hmm	341	g1558.t1	354	4.10E-43	66	333	62	337	0.782991202
GH17.hmm	311	g15602.t1	402	3.20E-19	18	302	159	398	0.91318328
GT48.hmm	739	g15604.t1	1931	0	1	733	846	1625	0.99052774
GH39.hmm	431	g15648.t1	408	1.10E-09	143	277	172	280	0.310904872
GH43.hmm	248	g15654.t1	343	9.80E-40	3	240	45	334	0.955645161
GT8.hmm	257	g15697.t1	827	1.40E-42	28	253	7	221	0.875486381
GH78.hmm	504	g15699.t1	835	1.30E-57	127	501	403	811	0.742063492
GH43.hmm	248	g1569.t1	321	1.10E-36	1	247	20	301	0.991935484
GH16.hmm	189	g15715.t1	331	2.40E-32	2	189	58	327	0.989417989
CE4.hmm	130	g1571.t1	329	5.90E-12	18	105	86	173	0.669230769
CE5.hmm	189	g15736.t1	249	7.30E-39	5	188	50	244	0.968253968
GH16.hmm	189	g15763.t1	875	6.90E-18	55	176	48	193	0.64021164
CE4.hmm	130	g15766.t1	500	4.40E-31	6	127	149	279	0.930769231
AA2.hmm	255	g15768.t1	434	2.60E-51	3	254	109	353	0.984313725
GH72.hmm	312	g15789.t1	709	3.60E-83	3	309	317	615	0.980769231
GH16.hmm	189	g15794.t1	287	6.90E-36	5	189	37	285	0.973544974
GH105.hmm	332	g15795.t1	401	4.00E-101	8	332	47	398	0.975903614
GH5.hmm	275	g15798.t1	788	7.90E-26	2	235	23	587	0.847272727
GH5.hmm	275	g15799.t1	498	3.10E-32	35	236	106	377	0.730909091
GH16.hmm	189	g15801.t1	421	3.40E-24	10	188	55	245	0.941798942
GH3.hmm	216	g15804.t1	1052	7.20E-61	4	216	252	464	0.981481481
GH35.hmm	307	g15806.t1	646	1.40E-87	1	306	40	359	0.993485342
GH42.hmm	371	g15811.t1	747	3.50E-128	1	367	54	444	0.986522911
CE12.hmm	210	g15812.t1	309	4.30E-35	1	207	50	269	0.980952381
AA2.hmm	255	g15814.t1	820	3.40E-15	14	115	134	238	0.396078431
AA2.hmm	255	g15814.t1	820	7.80E-11	28	253	543	803	0.882352941
GH3.hmm	216	g15831.t1	726	2.60E-62	3	216	65	273	0.986111111
GH32.hmm	293	g15834.t1	688	3.90E-35	1	283	49	413	0.962457338
AA1.hmm	943	g15837.t1	587	3.10E-84	450	744	83	388	0.311770944
GH92.hmm	491	g15842.t1	822	3.90E-160	4	489	262	772	0.987780041
AA7.hmm	458	g1584.t1	503	6.90E-52	19	454	75	495	0.949781659
CE10.hmm	341	g15881.t1	300	1.40E-30	76	312	13	283	0.692082111
GH43.hmm	248	g15885.t1	334	1.40E-16	10	209	76	319	0.802419355
GH3.hmm	216	g15886.t1	771	3.80E-57	3	216	88	302	0.986111111
AA9.hmm	220	g15887.t1	231	4.90E-64	2	219	5	216	0.986363636
GH128.hmm	224	g15889.t1	338	1.10E-50	6	224	50	291	0.973214286
GH3.hmm	216	g15895.t1	879	2.00E-57	3	216	96	318	0.986111111
GH16.hmm	189	g15902.t1	430	2.80E-40	4	189	86	420	0.978835979
GH28.hmm	325	g15907.t1	353	9.10E-51	16	269	55	341	0.778461538
AA7.hmm	458	g15916.t1	566	5.10E-54	19	455	121	547	0.951965066
GH95.hmm	722	g15921.t1	1522	3.20E-168	172	713	156	705	0.749307479
AA7.hmm	458	g1592.t1	509	4.80E-64	20	453	79	490	0.945414847
CE10.hmm	341	g15952.t1	299	2.00E-18	116	320	46	279	0.598240469
GH78.hmm	504	g15970.t1	718	4.10E-83	8	503	69	667	0.982142857
AA7.hmm	458	g15972.t1	551	6.20E-53	15	229	119	354	0.467248908
CBM1.hmm	29	g15981.t1	171	5.80E-08	2	24	96	118	0.75862069
GH31.hmm	427	g159.t1	1062	2.10E-143	2	427	358	918	0.995316159
GH43.hmm	248	g1600.t1	357	3.80E-29	13	210	39	289	0.794354839
GH43.hmm	248	g16013.t1	595	5.50E-50	1	245	17	316	0.983870968
AA3.hmm	618	g16032.t1	553	1.30E-65	139	404	18	546	0.428802589
AA3.hmm	618	g16049.t1	552	8.50E-91	88	408	12	551	0.517799353
PL1.hmm	202	g16057.t1	511	1.40E-40	20	201	153	391	0.896039604
GH43.hmm	248	g16058.t1	301	2.10E-24	46	224	17	245	0.717741935
GH43.hmm	248	g1605.t1	1037	2.10E-57	4	248	23	315	0.983870968
GH1.hmm	429	g1606.t1	503	9.80E-155	5	427	31	497	0.983682984
CE1.hmm	227	g16086.t1	472	5.70E-06	11	124	150	267	0.497797357
GT71.hmm	264	g16116.t1	515	2.10E-54	2	264	160	435	0.992424242
AA7.hmm	458	g16120.t1	477	1.60E-56	6	453	30	465	0.975982533
GH76.hmm	358	g16134.t1	463	1.10E-104	11	340	29	396	0.918994413
GH127.hmm	524	g16164.t1	680	1.50E-164	5	524	15	568	0.990458015
GH6.hmm	294	g16174.t1	438	1.30E-91	13	290	105	399	0.942176871
CE1.hmm	227	g16189.t1	323	5.20E-06	24	126	83	211	0.449339207
GH109.hmm	126	g16199.t1	369	1.80E-10	54	123	54	119	0.547619048
AA9.hmm	220	g1620.t1	368	5.90E-44	2	219	7	232	0.986363636
CBM50.hmm	40	g16211.t1	206	3.70E-12	1	40	158	201	0.975
GH47.hmm	446	g16215.t1	695	2.10E-155	1	446	226	690	0.997757848
GH17.hmm	311	g16223.t1	308	1.50E-17	173	300	193	293	0.408360129
CE10.hmm	341	g16251.t1	603	2.40E-27	75	193	136	273	0.346041056
AA7.hmm	458	g1629.t1	496	8.10E-72	5	221	38	256	0.471615721
GH78.hmm	504	g1631.t1	862	2.50E-56	126	501	417	840	0.744047619
CE3.hmm	194	g16332.t1	316	2.40E-06	1	189	62	254	0.969072165
CE4.hmm	130	g16349.t1	309	2.20E-20	23	127	44	149	0.8
CE8.hmm	288	g16361.t1	352	7.50E-74	9	273	55	328	0.916666667
PL1.hmm	202	g16366.t1	445	1.40E-11	26	93	209	274	0.331683168
CBM1.hmm	29	g16366.t1	445	5.70E-09	2	29	54	83	0.931034483
PL1.hmm	202	g16366.t1	445	8.30E-12	126	201	282	359	0.371287129
GH78.hmm	504	g16369.t1	701	9.30E-66	137	504	246	634	0.728174603
GH93.hmm	307	g16383.t1	1643	1.50E-25	28	261	718	963	0.758957655
CBM24.hmm	76	g16383.t1	1643	2.80E-20	2	76	571	647	0.973684211
CBM24.hmm	76	g16383.t1	1643	9.70E-27	1	76	494	568	0.986842105
GH92.hmm	491	g16386.t1	829	9.80E-155	4	490	266	808	0.989816701
GH12.hmm	156	g16389.t1	269	6.60E-25	2	140	112	255	0.884615385
AA8.hmm	815	g16392.t1	421	1.20E-106	220	586	19	375	0.449079755
GH43.hmm	248	g16402.t1	536	1.30E-19	18	246	54	322	0.919354839
GH43.hmm	248	g16404.t1	422	1.40E-19	17	195	45	234	0.717741935
CE10.hmm	341	g1641.t1	272	1.60E-06	155	313	124	255	0.463343109
GH2.hmm	752	g16435.t1	881	6.90E-116	21	619	39	828	0.795212766
GH18.hmm	296	g16437.t1	700	1.30E-17	61	217	1	188	0.527027027
CBM1.hmm	29	g16437.t1	700	3.50E-08	2	29	341	368	0.931034483
CBM1.hmm	29	g16437.t1	700	3.70E-09	1	29	396	424	0.965517241
CBM1.hmm	29	g16437.t1	700	4.60E-11	2	29	269	296	0.931034483
GT4.hmm	160	g16460.t1	537	2.40E-35	6	157	273	427	0.94375
CE3.hmm	194	g16464.t1	290	5.60E-56	2	193	55	250	0.984536082
GH128.hmm	224	g16466.t1	207	8.50E-38	5	145	49	204	0.625
CE10.hmm	341	g16468.t1	526	8.10E-26	77	182	124	243	0.307917889
CBM24.hmm	76	g1646.t1	330	1.70E-24	1	76	248	327	0.986842105
CE5.hmm	189	g1646.t1	330	4.10E-31	1	188	30	226	0.989417989
CE1.hmm	227	g16476.t1	2542	1.00E-20	8	143	2283	2434	0.594713656
AA7.hmm	458	g16480.t1	468	1.50E-66	8	181	31	203	0.377729258
CE10.hmm	341	g16482.t1	377	4.30E-29	71	336	55	376	0.7771261
GH3.hmm	216	g16487.t1	613	9.20E-54	6	213	123	369	0.958333333
GH28.hmm	325	g16492.t1	363	7.00E-72	3	320	37	356	0.975384615
AA9.hmm	220	g16493.t1	326	2.10E-67	4	219	12	237	0.977272727
CBM43.hmm	83	g16495.t1	543	2.00E-18	1	83	383	471	0.987951807
GH72.hmm	312	g16495.t1	543	4.90E-126	3	310	18	332	0.983974359
GH64.hmm	367	g16504.t1	444	9.30E-110	3	367	4	369	0.991825613
GH2.hmm	752	g16515.t1	912	1.30E-75	27	503	2	714	0.632978723
GH95.hmm	722	g16516.t1	820	6.90E-208	9	717	28	794	0.980609418
CE1.hmm	227	g16550.t1	292	3.20E-15	79	193	92	220	0.502202643
PL4.hmm	567	g16562.t1	462	4.60E-87	31	515	2	423	0.85361552
GH6.hmm	294	g16564.t1	382	3.90E-83	7	289	56	353	0.959183673
GH43.hmm	248	g16572.t1	1137	8.70E-50	3	243	658	957	0.967741935
PL1.hmm	202	g16575.t1	169	1.20E-34	102	201	15	117	0.49009901
GH55.hmm	740	g16581.t1	776	4.40E-303	5	739	27	773	0.991891892
AA11.hmm	191	g16595.t1	472	6.10E-55	1	187	21	220	0.97382199
AA2.hmm	255	g1672.t1	532	3.20E-19	19	186	69	249	0.654901961
GH31.hmm	427	g1677.t1	931	4.30E-96	2	403	245	703	0.93911007
GH64.hmm	367	g1686.t1	437	6.60E-81	4	366	61	434	0.986376022
GH47.hmm	446	g1687.t1	639	2.10E-148	2	446	163	637	0.995515695
GH47.hmm	446	g1718.t1	604	5.80E-160	1	446	109	601	0.997757848
GH74.hmm	233	g1727.t1	753	2.10E-16	75	193	204	326	0.506437768
GH74.hmm	233	g1727.t1	753	3.00E-12	27	121	562	650	0.403433476
GH74.hmm	233	g1727.t1	753	5.50E-24	11	112	77	181	0.433476395
GH64.hmm	367	g1737.t1	1407	1.10E-75	3	359	533	916	0.970027248
AA7.hmm	458	g1740.t1	336	3.80E-40	31	177	94	239	0.318777293
AA4.hmm	522	g1744.t1	590	2.00E-206	2	522	26	582	0.996168582
GH13.hmm	299	g1750.t1	500	1.50E-53	13	288	64	356	0.919732441
GH109.hmm	126	g1751.t1	361	5.40E-11	2	120	6	123	0.936507937
AA2.hmm	255	g1765.t1	778	1.90E-14	14	115	125	227	0.396078431
AA2.hmm	255	g1765.t1	778	5.30E-12	21	250	510	770	0.898039216
CE10.hmm	341	g1768.t1	482	8.10E-35	49	298	100	352	0.730205279
GH47.hmm	446	g1773.t1	547	9.60E-109	1	445	51	538	0.995515695
CE10.hmm	341	g1798.t1	741	4.90E-18	94	331	137	399	0.695014663
CE1.hmm	227	g1839.t1	809	1.20E-13	37	208	605	788	0.753303965
GH105.hmm	332	g1842.t1	1288	3.70E-88	7	331	931	1281	0.975903614
GH92.hmm	491	g1848.t1	843	1.60E-139	2	490	280	794	0.99389002
CE10.hmm	341	g1858.t1	2452	1.60E-29	48	329	2084	2435	0.824046921
AA3.hmm	618	g1863.t1	608	1.30E-77	80	399	31	605	0.51618123
CBM37.hmm	62	g1879.t1	555	0.00077	5	52	36	84	0.758064516
CBM32.hmm	124	g1879.t1	555	2.00E-14	12	122	426	550	0.887096774
GH43.hmm	248	g1879.t1	555	5.50E-15	22	234	137	381	0.85483871
GH106.hmm	824	g1885.t1	1449	1.30E-77	25	823	48	981	0.968446602
GH79.hmm	455	g1885.t1	1449	8.90E-64	5	389	1012	1379	0.843956044
GH93.hmm	307	g1895.t1	449	9.30E-41	75	270	170	379	0.635179153
AA3.hmm	618	g189.t1	424	4.70E-54	168	399	1	422	0.373786408
AA12.hmm	401	g1909.t1	446	9.40E-106	5	302	33	340	0.740648379
CE10.hmm	341	g1918.t1	358	3.00E-11	36	148	71	188	0.328445748
AA3.hmm	618	g1928.t1	634	6.40E-84	86	402	15	629	0.511326861
GH47.hmm	446	g1950.t1	575	6.60E-132	2	424	105	547	0.946188341
AA3.hmm	618	g1967.t1	613	1.60E-83	82	401	27	610	0.51618123
GH28.hmm	325	g1970.t1	524	2.60E-46	8	321	68	375	0.963076923
GT32.hmm	90	g1973.t1	344	4.70E-19	4	89	96	181	0.944444444
AA3.hmm	618	g1991.t1	572	4.40E-67	138	398	38	565	0.420711974
GH43.hmm	248	g2011.t1	276	1.90E-30	60	247	16	258	0.754032258
GH43.hmm	248	g2012.t1	338	5.00E-20	10	210	68	321	0.806451613
PL3.hmm	197	g2020.t1	333	6.50E-76	2	197	112	305	0.989847716
CBM1.hmm	29	g2020.t1	333	8.10E-15	2	29	23	50	0.931034483
CE10.hmm	341	g2033.t1	440	9.60E-23	75	183	53	177	0.316715543
CE10.hmm	341	g2036.t1	560	1.00E-29	76	215	126	290	0.407624633
AA7.hmm	458	g2044.t1	415	2.90E-32	11	221	44	252	0.458515284
CE5.hmm	189	g2077.t1	241	1.10E-37	2	186	33	236	0.973544974
CBM24.hmm	76	g2085.t1	1276	1.20E-22	2	76	450	524	0.973684211
CBM24.hmm	76	g2085.t1	1276	1.60E-19	1	76	543	615	0.986842105
GH71.hmm	375	g2085.t1	1276	7.80E-143	1	374	22	408	0.994666667
GT2.hmm	168	g2101.t1	926	3.10E-07	2	167	132	332	0.982142857
GH17.hmm	311	g2148.t1	475	4.70E-17	47	310	86	314	0.845659164
GH105.hmm	332	g2180.t1	381	2.50E-88	10	331	57	373	0.96686747
PL4.hmm	567	g2184.t1	643	4.00E-142	2	567	15	628	0.996472663
CE1.hmm	227	g2188.t1	315	1.90E-08	14	175	46	243	0.709251101
AA3.hmm	618	g2281.t1	650	4.80E-79	84	408	19	648	0.524271845
GT2.hmm	168	g2294.t1	472	9.10E-38	1	165	155	381	0.976190476
GH13.hmm	299	g2298.t1	602	9.40E-75	13	291	40	399	0.929765886
GH1.hmm	429	g2301.t1	548	3.10E-108	4	422	86	540	0.974358974
GH65.hmm	372	g2312.t1	1504	6.90E-56	17	371	909	1254	0.951612903
GT1.hmm	382	g2349.t1	467	7.80E-22	123	377	168	460	0.664921466
AA7.hmm	458	g2356.t1	457	1.80E-51	23	230	126	339	0.451965066
CBM1.hmm	29	g2373.t1	313	2.20E-13	1	29	281	309	0.965517241
AA9.hmm	220	g2373.t1	313	7.90E-68	3	219	5	218	0.981818182
GH78.hmm	504	g2405.t1	666	1.80E-69	135	504	241	631	0.732142857
GT2.hmm	168	g2462.t1	1795	6.90E-15	79	161	1266	1349	0.488095238
GT2.hmm	168	g2463.t1	1878	2.10E-13	79	166	1389	1477	0.517857143
GH10.hmm	303	g248.t1	363	1.30E-105	2	303	34	353	0.99339934
GH43.hmm	248	g2520.t1	319	1.30E-51	6	247	31	316	0.971774194
GH76.hmm	358	g2529.t1	421	5.20E-80	14	276	118	420	0.731843575
GT35.hmm	674	g2597.t1	892	1.60E-279	2	674	165	880	0.997032641
AA3.hmm	618	g2625.t1	661	1.20E-87	87	397	33	655	0.501618123
GT8.hmm	257	g2634.t1	354	4.60E-20	30	255	68	303	0.875486381
GT2.hmm	168	g2639.t1	420	1.90E-42	1	168	11	191	0.994047619
GH7.hmm	415	g277.t1	449	6.50E-172	1	414	19	444	0.995180723
CE10.hmm	341	g2782.t1	666	2.60E-26	70	193	94	233	0.360703812
CE10.hmm	341	g2823.t1	414	5.30E-28	75	310	129	382	0.68914956
CBM13.hmm	188	g2867.t1	406	2.80E-10	12	137	55	197	0.664893617
GH7.hmm	415	g2879.t1	563	5.00E-178	3	414	26	461	0.990361446
AA3.hmm	618	g2885.t1	607	1.40E-88	87	399	38	605	0.504854369
GH16.hmm	189	g2895.t1	397	9.70E-25	6	189	78	304	0.968253968
GH64.hmm	367	g2896.t1	655	1.40E-115	3	367	50	418	0.991825613
GH43.hmm	248	g2911.t1	311	2.40E-60	3	246	21	304	0.97983871
GH30.hmm	417	g2912.t1	474	2.30E-101	16	416	62	470	0.959232614
AA7.hmm	458	g2935.t1	463	1.20E-43	6	232	38	265	0.493449782
AA3.hmm	618	g2957.t1	764	3.60E-53	79	404	219	762	0.525889968
GT57.hmm	481	g2977.t1	557	4.40E-173	10	480	77	550	0.977130977
GH5.hmm	275	g2981.t1	414	1.50E-40	2	233	33	370	0.84
PL9.hmm	374	g300.t1	391	2.70E-108	11	369	19	382	0.957219251
CE10.hmm	341	g3032.t1	182	4.60E-14	47	208	23	178	0.472140762
CE1.hmm	227	g3060.t1	265	6.00E-10	23	208	23	246	0.814977974
AA3.hmm	618	g3067.t1	566	7.40E-75	83	403	19	556	0.517799353
CE10.hmm	341	g3080.t1	548	1.30E-33	74	219	99	256	0.425219941
CBM24.hmm	76	g3118.t1	2087	1.90E-17	1	76	347	420	0.986842105
CBM24.hmm	76	g3118.t1	2087	3.00E-27	1	76	254	328	0.986842105
GH71.hmm	375	g3118.t1	2087	4.80E-62	180	373	1	211	0.514666667
GH18.hmm	296	g3118.t1	2087	5.00E-52	4	285	439	768	0.949324324
GH71.hmm	375	g3119.t1	184	1.60E-44	1	121	22	143	0.32
CBM50.hmm	40	g3120.t1	324	0.00033	1	40	189	235	0.975
CBM50.hmm	40	g3120.t1	324	1.20E-06	1	28	243	270	0.675
CE10.hmm	341	g3139.t1	592	1.90E-28	69	182	133	261	0.331378299
GH76.hmm	358	g313.t1	461	2.40E-86	100	356	125	405	0.715083799
GT28.hmm	157	g3152.t1	284	5.40E-06	29	121	114	222	0.585987261
GH109.hmm	126	g3160.t1	352	3.00E-09	3	117	9	126	0.904761905
CBM63.hmm	78	g3175.t1	277	1.30E-25	3	71	189	259	0.871794872
CE10.hmm	341	g3202.t1	1570	2.20E-26	71	181	88	215	0.322580645
CE10.hmm	341	g3202.t1	1570	4.30E-36	74	190	1159	1284	0.340175953
GH53.hmm	342	g3249.t1	373	4.70E-79	1	329	16	349	0.959064327
CBM20.hmm	90	g3265.t1	638	3.40E-26	2	88	539	628	0.955555556
GH15.hmm	361	g3265.t1	638	3.40E-78	14	360	63	465	0.958448753
GH55.hmm	740	g3273.t1	569	6.80E-67	364	720	248	546	0.481081081
AA3.hmm	618	g3328.t1	612	1.40E-80	82	400	6	607	0.514563107
GH10.hmm	303	g3334.t1	441	2.30E-94	2	300	20	332	0.98349835
AA9.hmm	220	g3335.t1	343	2.30E-70	3	219	10	227	0.981818182
CE10.hmm	341	g3387.t1	575	4.00E-27	74	181	126	248	0.313782991
AA9.hmm	220	g3399.t1	373	2.40E-60	34	220	26	207	0.845454545
GT2.hmm	168	g339.t1	891	1.50E-06	2	166	215	450	0.976190476
AA11.hmm	191	g3400.t1	344	2.50E-50	1	170	19	215	0.884816754
AA9.hmm	220	g3405.t1	1088	1.80E-63	2	219	776	1001	0.986363636
CE1.hmm	227	g3406.t1	368	7.50E-10	23	147	58	194	0.546255507
GH5.hmm	275	g3436.t1	394	1.00E-37	28	239	45	326	0.767272727
GH109.hmm	126	g3439.t1	465	4.30E-07	23	117	35	124	0.746031746
GH135.hmm	237	g3447.t1	352	1.30E-22	46	216	90	293	0.717299578
GH63.hmm	570	g3459.t1	1031	9.10E-17	363	567	453	906	0.357894737
CE10.hmm	341	g3523.t1	878	5.10E-28	74	186	282	408	0.328445748
GT39.hmm	223	g3538.t1	740	1.70E-72	2	223	65	303	0.99103139
GH128.hmm	224	g3568.t1	409	2.30E-61	6	204	188	393	0.883928571
CE10.hmm	341	g3571.t1	735	1.30E-46	64	335	163	609	0.794721408
GT4.hmm	160	g3583.t1	470	4.60E-39	7	154	224	396	0.91875
AA1.hmm	943	g3606.t1	634	5.40E-87	451	779	47	378	0.347826087
CE4.hmm	130	g3651.t1	338	4.10E-13	24	127	50	168	0.792307692
CE5.hmm	189	g3664.t1	254	1.00E-37	1	189	29	252	0.994708995
GH72.hmm	312	g3675.t1	333	4.10E-70	127	290	25	189	0.522435897
GH72.hmm	312	g3676.t1	131	1.90E-32	3	107	17	111	0.333333333
GH51.hmm	630	g3688.t1	532	7.40E-118	86	542	15	530	0.723809524
CE10.hmm	341	g36.t1	597	3.10E-33	74	218	106	264	0.42228739
GT34.hmm	246	g3712.t1	329	7.70E-74	2	240	81	305	0.967479675
GH109.hmm	126	g3767.t1	400	1.40E-11	41	120	57	133	0.626984127
GT71.hmm	264	g3780.t1	483	1.90E-43	1	263	146	375	0.992424242
GH3.hmm	216	g380.t1	803	3.10E-27	112	216	214	317	0.481481481
GH31.hmm	427	g3818.t1	668	1.60E-135	1	422	209	667	0.985948478
CE5.hmm	189	g3820.t1	334	1.70E-34	2	186	44	261	0.973544974
GH76.hmm	358	g3828.t1	468	1.40E-106	10	346	28	403	0.938547486
AA7.hmm	458	g3842.t1	639	3.40E-39	14	206	170	371	0.419213974
GH12.hmm	156	g3854.t1	389	8.50E-18	3	141	228	375	0.884615385
GH81.hmm	622	g3862.t1	1700	2.70E-181	15	575	70	716	0.900321543
GH35.hmm	307	g3890.t1	1040	7.60E-85	1	305	52	384	0.990228013
AA7.hmm	458	g3892.t1	603	5.10E-25	6	199	163	363	0.42139738
GH131.hmm	255	g3903.t1	347	2.10E-105	1	255	21	261	0.996078431
CBM1.hmm	29	g3903.t1	347	3.00E-13	1	29	315	343	0.965517241
GH6.hmm	294	g3915.t1	388	7.00E-86	9	290	57	349	0.955782313
AA3.hmm	618	g3932.t1	675	4.00E-77	79	401	36	673	0.521035599
GH29.hmm	346	g3934.t1	805	2.00E-88	26	346	334	704	0.924855491
AA7.hmm	458	g3938.t1	510	5.90E-39	5	209	69	272	0.445414847
AA11.hmm	191	g4028.t1	491	6.30E-53	1	185	27	222	0.963350785
CE3.hmm	194	g4031.t1	290	7.40E-06	53	184	112	271	0.675257732
GH43.hmm	248	g4032.t1	362	3.00E-33	4	238	5	296	0.943548387
GH7.hmm	415	g4033.t1	189	9.00E-50	282	414	44	186	0.318072289
CE15.hmm	269	g407.t1	431	9.90E-76	6	268	86	399	0.973977695
GH81.hmm	622	g4122.t1	847	1.30E-219	6	622	157	837	0.990353698
GH62.hmm	278	g4123.t1	327	3.10E-131	1	278	28	297	0.996402878
CE10.hmm	341	g4133.t1	548	3.90E-32	73	207	92	254	0.392961877
CE10.hmm	341	g4134.t1	498	2.40E-52	93	335	168	435	0.709677419
AA7.hmm	458	g4135.t1	527	2.60E-12	59	212	44	205	0.334061135
GH109.hmm	126	g413.t1	372	0.00011	66	107	66	107	0.325396825
AA3.hmm	618	g4164.t1	638	2.70E-78	87	398	26	636	0.503236246
GH5.hmm	275	g4205.t1	770	8.30E-30	28	273	399	726	0.890909091
GT2.hmm	168	g423.t1	1209	5.50E-08	79	166	824	911	0.517857143
GH37.hmm	491	g424.t1	719	1.00E-150	2	490	124	685	0.99389002
CE3.hmm	194	g4250.t1	227	3.30E-54	1	187	23	210	0.958762887
GH13.hmm	299	g4267.t1	2383	5.30E-33	12	289	100	503	0.926421405
GT5.hmm	472	g4267.t1	2383	8.00E-62	2	471	1165	1638	0.993644068
GH13.hmm	299	g4269.t1	537	6.10E-51	11	297	57	365	0.956521739
GH72.hmm	312	g4284.t1	489	1.00E-117	3	312	19	330	0.990384615
PL1.hmm	202	g4291.t1	433	1.40E-44	22	200	113	300	0.881188119
GH71.hmm	375	g4293.t1	469	1.60E-120	1	374	21	411	0.994666667
AA3.hmm	618	g4295.t1	538	3.20E-15	89	285	39	406	0.317152104
GH43.hmm	248	g4337.t1	355	1.50E-15	10	173	89	307	0.657258065
AA9.hmm	220	g4341.t1	341	3.90E-68	2	219	10	233	0.986363636
GH74.hmm	233	g4349.t1	764	1.30E-22	12	114	79	184	0.43776824
GH74.hmm	233	g4349.t1	764	1.60E-12	14	117	563	661	0.442060086
GH74.hmm	233	g4349.t1	764	6.30E-14	63	169	212	309	0.454935622
PL1.hmm	202	g4383.t1	347	1.50E-52	28	199	89	265	0.846534653
AA3.hmm	618	g4403.t1	436	1.10E-38	78	317	7	426	0.386731392
CE10.hmm	341	g4406.t1	327	1.00E-60	93	323	79	317	0.674486804
CE10.hmm	341	g4418.t1	492	6.90E-34	73	182	107	223	0.319648094
AA1.hmm	943	g4451.t1	572	2.10E-69	452	746	85	391	0.311770944
PL1.hmm	202	g4454.t1	323	1.30E-53	20	201	72	259	0.896039604
GH3.hmm	216	g4460.t1	910	9.60E-61	3	215	216	466	0.981481481
AA3.hmm	618	g4465.t1	635	2.30E-85	85	396	43	629	0.503236246
CE10.hmm	341	g4468.t1	2225	7.10E-24	61	321	1885	2209	0.762463343
GH28.hmm	325	g4481.t1	376	8.20E-71	4	320	50	369	0.972307692
CE10.hmm	341	g4486.t1	521	8.60E-31	78	312	116	485	0.686217009
GH28.hmm	325	g4498.t1	443	8.50E-63	13	320	74	425	0.944615385
CE3.hmm	194	g4500.t1	398	9.90E-35	1	194	47	311	0.994845361
AA3.hmm	618	g4546.t1	610	7.10E-75	88	401	45	595	0.506472492
AA7.hmm	458	g4550.t1	509	1.10E-56	4	453	60	492	0.980349345
GH11.hmm	177	g4557.t1	223	8.70E-53	7	174	48	216	0.943502825
AA9.hmm	220	g4562.t1	248	1.10E-57	2	219	9	233	0.986363636
PL3.hmm	197	g4567.t1	317	2.30E-66	2	192	101	285	0.964467005
GH39.hmm	431	g4588.t1	1261	2.80E-94	53	431	661	1094	0.877030162
GH109.hmm	126	g4589.t1	361	2.70E-11	2	121	6	119	0.944444444
AA2.hmm	255	g4591.t1	545	5.50E-24	18	181	58	221	0.639215686
GH6.hmm	294	g4593.t1	394	2.50E-84	9	289	62	352	0.952380952
GT25.hmm	181	g4611.t1	464	5.50E-26	2	168	151	362	0.917127072
GT25.hmm	181	g4630.t1	346	4.90E-29	1	169	52	242	0.928176796
GT2.hmm	168	g4631.t1	695	2.10E-19	2	167	135	311	0.982142857
GT32.hmm	90	g4632.t1	383	1.30E-10	38	88	141	190	0.555555556
GH3.hmm	216	g4643.t1	642	8.30E-55	4	213	128	380	0.967592593
GH71.hmm	375	g4660.t1	538	1.40E-132	7	373	27	423	0.976
CE10.hmm	341	g4666.t1	306	2.90E-42	54	295	45	299	0.706744868
AA7.hmm	458	g4674.t1	780	9.20E-08	7	186	195	406	0.390829694
GT4.hmm	160	g4681.t1	841	9.00E-34	7	159	596	765	0.95
AA8.hmm	815	g4703.t1	801	2.40E-278	6	791	5	781	0.963190184
CE16.hmm	267	g4704.t1	348	5.50E-91	1	266	77	339	0.992509363
GH13.hmm	299	g4717.t1	514	8.80E-41	20	290	34	381	0.903010033
GH43.hmm	248	g4730.t1	472	4.60E-15	61	226	85	275	0.665322581
GH28.hmm	325	g4731.t1	438	1.20E-56	61	321	129	430	0.8
GH28.hmm	325	g4738.t1	427	1.50E-60	17	321	58	406	0.935384615
AA1.hmm	943	g4744.t1	561	1.80E-82	444	731	78	360	0.304347826
GH115.hmm	697	g4748.t1	525	1.80E-133	195	527	169	524	0.476327116
GH115.hmm	697	g4749.t1	316	8.80E-10	90	310	143	301	0.315638451
AA11.hmm	191	g4756.t1	411	2.40E-69	1	188	20	220	0.979057592
CBM35.hmm	123	g4757.t1	286	3.40E-06	34	105	47	118	0.577235772
GH72.hmm	312	g4776.t1	489	2.20E-120	3	310	18	331	0.983974359
GH16.hmm	189	g477.t1	574	2.40E-16	32	189	322	571	0.830687831
AA3.hmm	618	g4808.t1	550	7.50E-87	89	398	5	547	0.5
AA12.hmm	401	g4885.t1	506	7.50E-178	3	401	34	439	0.992518703
GT76.hmm	407	g4889.t1	486	1.80E-105	9	391	23	428	0.938574939
CE9.hmm	373	g4893.t1	479	9.30E-116	1	367	16	433	0.981233244
GH3.hmm	216	g4894.t1	897	6.70E-48	9	215	84	309	0.953703704
GH31.hmm	427	g4898.t1	777	8.90E-119	1	427	253	694	0.99765808
GH3.hmm	216	g4899.t1	779	7.00E-67	3	215	114	339	0.981481481
GH47.hmm	446	g4911.t1	565	2.40E-119	2	445	55	556	0.993273543
CE10.hmm	341	g4928.t1	908	2.00E-52	93	292	157	420	0.583577713
GH16.hmm	189	g4949.t1	386	1.40E-23	56	176	86	223	0.634920635
AA3.hmm	618	g4972.t1	626	3.50E-84	84	400	4	617	0.511326861
GH43.hmm	248	g4995.t1	562	1.20E-51	1	246	27	319	0.987903226
AA4.hmm	522	g5000.t1	557	4.50E-140	2	516	25	547	0.98467433
AA7.hmm	458	g5004.t1	511	3.80E-39	9	193	50	241	0.401746725
GT92.hmm	279	g5010.t1	405	4.10E-07	22	140	149	268	0.422939068
AA7.hmm	458	g5037.t1	598	2.60E-58	6	217	148	360	0.46069869
CE10.hmm	341	g5048.t1	460	1.20E-50	65	320	68	329	0.747800587
GH76.hmm	358	g505.t1	478	1.70E-110	9	346	26	398	0.941340782
AA2.hmm	255	g5063.t1	534	1.50E-28	20	199	64	248	0.701960784
CE3.hmm	194	g5077.t1	254	1.20E-49	1	194	38	231	0.994845361
AA7.hmm	458	g5089.t1	468	2.40E-75	6	453	31	462	0.975982533
CBM50.hmm	40	g5094.t1	1358	0.00052	3	38	390	430	0.875
CBM50.hmm	40	g5094.t1	1358	3.40E-05	2	29	326	357	0.675
CBM18.hmm	38	g5094.t1	1358	3.90E-11	7	38	532	579	0.815789474
GH18.hmm	296	g5094.t1	1358	6.00E-48	6	281	595	941	0.929054054
CBM50.hmm	40	g5096.t1	374	0.00032	1	27	327	353	0.65
CBM50.hmm	40	g5096.t1	374	1.10E-06	1	28	168	195	0.675
CBM50.hmm	40	g5096.t1	374	3.40E-08	1	28	251	278	0.675
GH17.hmm	311	g5116.t1	355	5.90E-14	38	286	78	296	0.797427653
GH109.hmm	126	g5119.t1	381	1.50E-06	2	117	10	116	0.912698413
CBM50.hmm	40	g5124.t1	133	7.70E-05	1	31	2	31	0.75
PL11.hmm	606	g5129.t1	320	3.60E-78	272	584	11	318	0.514851485
CE5.hmm	189	g5134.t1	282	1.90E-43	5	188	27	223	0.968253968
CE10.hmm	341	g5140.t1	267	3.90E-32	66	186	42	170	0.351906158
GH128.hmm	224	g5153.t1	269	4.20E-64	4	224	45	266	0.982142857
GH78.hmm	504	g5169.t1	844	1.40E-65	138	504	405	803	0.726190476
AA7.hmm	458	g5171.t1	455	3.70E-48	7	214	28	234	0.451965066
GH131.hmm	255	g5212.t1	295	1.10E-67	3	249	29	290	0.964705882
GH43.hmm	248	g5215.t1	669	3.30E-19	8	186	70	305	0.717741935
GH43.hmm	248	g5215.t1	669	4.30E-56	3	243	366	646	0.967741935
AA7.hmm	458	g5219.t1	639	4.60E-54	11	444	111	545	0.945414847
CE10.hmm	341	g5227.t1	281	4.00E-08	93	278	20	233	0.542521994
GH7.hmm	415	g5229.t1	450	1.60E-174	1	414	19	448	0.995180723
GH12.hmm	156	g5257.t1	267	1.40E-40	2	156	111	266	0.987179487
GH115.hmm	697	g5278.t1	990	5.60E-231	11	589	36	656	0.829268293
AA7.hmm	458	g5287.t1	427	1.30E-55	12	269	43	301	0.561135371
AA7.hmm	458	g5289.t1	1180	1.90E-45	21	451	730	1157	0.938864629
GH16.hmm	189	g5301.t1	343	7.70E-22	50	176	79	297	0.666666667
GH125.hmm	402	g5302.t1	714	6.00E-157	1	402	203	691	0.997512438
GT34.hmm	246	g5303.t1	459	5.50E-83	3	245	159	420	0.983739837
GH16.hmm	189	g5360.t1	461	4.80E-22	55	176	83	221	0.64021164
GH5.hmm	275	g5381.t1	334	5.70E-09	37	226	54	334	0.687272727
GT2.hmm	168	g5388.t1	1176	1.30E-16	79	164	814	900	0.505952381
GH17.hmm	311	g5390.t1	583	9.80E-18	17	298	340	574	0.903536977
CE10.hmm	341	g5437.t1	598	2.20E-26	74	187	101	231	0.331378299
GH5.hmm	275	g5446.t1	432	2.20E-18	34	232	82	358	0.72
AA7.hmm	458	g5454.t1	464	1.30E-44	20	219	53	250	0.434497817
GH3.hmm	216	g548.t1	871	1.20E-56	8	216	84	293	0.962962963
CE10.hmm	341	g5491.t1	539	2.40E-25	70	193	89	241	0.360703812
GH38.hmm	269	g5509.t1	1082	2.40E-87	2	255	289	546	0.940520446
GH20.hmm	337	g5565.t1	609	1.00E-83	8	336	212	555	0.973293769
GH10.hmm	303	g5569.t1	328	1.50E-106	2	302	31	325	0.99009901
GH43.hmm	248	g5608.t1	522	1.90E-60	3	246	37	329	0.97983871
CBM66.hmm	155	g5608.t1	522	7.40E-27	3	155	346	517	0.980645161
GT22.hmm	389	g5609.t1	587	6.00E-87	3	365	14	415	0.93059126
GT62.hmm	268	g5610.t1	402	2.10E-105	5	268	85	349	0.981343284
GH18.hmm	296	g5648.t1	580	1.70E-76	7	286	194	544	0.942567568
GT90.hmm	250	g5679.t1	705	2.10E-73	3	247	386	683	0.976
CE10.hmm	341	g5685.t1	589	3.70E-32	75	186	129	251	0.325513196
GT21.hmm	233	g5714.t1	1149	4.50E-07	88	232	250	401	0.618025751
GT32.hmm	90	g5716.t1	377	3.20E-10	48	88	145	185	0.444444444
AA3.hmm	618	g5730.t1	617	8.60E-83	85	404	14	614	0.51618123
CE1.hmm	227	g5731.t1	397	1.00E-08	25	143	39	182	0.519823789
CE4.hmm	130	g5738.t1	340	1.10E-18	24	127	45	149	0.792307692
GH20.hmm	337	g5752.t1	767	2.00E-54	9	335	223	558	0.96735905
CE16.hmm	267	g5759.t1	342	4.80E-70	3	266	80	334	0.985018727
GH78.hmm	504	g5761.t1	590	7.20E-90	16	451	64	532	0.863095238
CE10.hmm	341	g5782.t1	555	5.70E-20	75	180	99	220	0.307917889
CE10.hmm	341	g5784.t1	378	3.60E-27	64	309	67	347	0.718475073
GT20.hmm	475	g5787.t1	653	3.50E-200	10	475	134	601	0.978947368
GH125.hmm	402	g5794.t1	520	4.30E-164	1	402	72	505	0.997512438
AA9.hmm	220	g5797.t1	238	2.90E-72	4	220	6	223	0.981818182
AA3.hmm	618	g5809.t1	611	1.30E-91	80	398	26	608	0.514563107
GH16.hmm	189	g5813.t1	257	1.90E-17	12	185	48	249	0.915343915
GH55.hmm	740	g5825.t1	802	3.10E-257	11	739	15	800	0.983783784
AA3.hmm	618	g5844.t1	579	3.40E-64	138	400	49	576	0.42394822
GH18.hmm	296	g5862.t1	463	1.00E-77	3	286	69	425	0.956081081
CBM67.hmm	176	g5907.t1	997	1.10E-05	1	91	131	204	0.511363636
GH78.hmm	504	g5907.t1	997	7.10E-121	2	503	419	956	0.994047619
CBM67.hmm	176	g5907.t1	997	8.80E-14	82	168	310	390	0.488636364
AA3.hmm	618	g5911.t1	624	9.00E-91	89	400	15	621	0.503236246
AA7.hmm	458	g5922.t1	774	7.00E-45	17	205	328	520	0.410480349
AA3.hmm	618	g5934.t1	626	2.50E-86	85	399	31	623	0.508090615
GH35.hmm	307	g5965.t1	1035	1.00E-86	1	304	50	395	0.986970684
GH11.hmm	177	g5975.t1	281	3.30E-57	13	176	47	209	0.920903955
CBM1.hmm	29	g5975.t1	281	3.40E-15	1	29	249	277	0.965517241
CBM66.hmm	155	g5979.t1	489	1.70E-36	4	155	331	484	0.974193548
GH43.hmm	248	g5979.t1	489	8.90E-59	3	247	31	314	0.983870968
CE10.hmm	341	g5981.t1	539	1.70E-21	70	184	101	226	0.33431085
PL1.hmm	202	g5994.t1	362	4.00E-22	12	199	59	243	0.925742574
AA7.hmm	458	g6004.t1	495	3.20E-47	7	237	50	280	0.502183406
CE5.hmm	189	g6009.t1	346	2.40E-36	2	188	162	343	0.984126984
GH92.hmm	491	g6011.t1	857	3.20E-172	3	489	320	835	0.989816701
GH125.hmm	402	g6024.t1	728	2.10E-72	232	402	536	706	0.422885572
AA7.hmm	458	g6035.t1	625	2.50E-52	12	454	154	593	0.965065502
GT21.hmm	233	g6042.t1	600	9.60E-09	88	231	264	414	0.613733906
CBM50.hmm	40	g6046.t1	580	0.00037	4	27	373	396	0.575
CBM50.hmm	40	g6046.t1	580	2.00E-05	3	39	259	301	0.9
GH18.hmm	296	g6047.t1	1021	5.20E-73	2	286	37	385	0.959459459
AA9.hmm	220	g6073.t1	222	3.10E-66	2	219	5	206	0.986363636
AA7.hmm	458	g6079.t1	960	1.90E-51	19	221	541	742	0.441048035
GH55.hmm	740	g6091.t1	769	5.60E-281	11	739	19	766	0.983783784
AA9.hmm	220	g6096.t1	321	9.40E-64	2	220	6	218	0.990909091
GH53.hmm	342	g6101.t1	354	2.10E-99	1	340	25	349	0.99122807
CBM20.hmm	90	g6107.t1	688	6.90E-19	3	87	551	642	0.933333333
GH13.hmm	299	g6107.t1	688	8.90E-61	12	297	70	378	0.953177258
AA7.hmm	458	g6115.t1	640	6.60E-37	11	180	142	319	0.368995633
GH1.hmm	429	g6128.t1	616	2.60E-99	4	427	164	613	0.986013986
GH92.hmm	491	g6130.t1	797	8.10E-159	3	489	259	768	0.989816701
CBM20.hmm	90	g6143.t1	181	2.90E-15	3	86	77	166	0.922222222
CE10.hmm	341	g6150.t1	374	7.40E-27	81	334	114	373	0.741935484
GT69.hmm	239	g6161.t1	364	5.80E-47	80	238	115	283	0.661087866
GT55.hmm	383	g6166.t1	702	3.70E-40	4	159	7	162	0.404699739
GT55.hmm	383	g6166.t1	702	3.80E-70	163	339	254	549	0.459530026
AA3.hmm	618	g6171.t1	567	3.90E-82	87	398	3	565	0.503236246
AA3.hmm	618	g6176.t1	587	3.00E-81	85	401	9	583	0.511326861
AA7.hmm	458	g6191.t1	637	3.30E-45	10	194	171	363	0.401746725
CE10.hmm	341	g6195.t1	635	2.10E-26	71	193	96	244	0.357771261
GH18.hmm	296	g6221.t1	416	1.00E-32	48	288	59	384	0.810810811
AA3.hmm	618	g6224.t1	633	1.00E-80	88	394	36	623	0.495145631
AA2.hmm	255	g6226.t1	607	7.40E-29	14	165	81	231	0.592156863
AA1.hmm	943	g6237.t1	667	3.80E-83	451	742	184	483	0.308589608
PL3.hmm	197	g6260.t1	240	7.40E-76	1	197	29	226	0.994923858
GH45.hmm	198	g6307.t1	162	9.70E-05	45	109	56	123	0.323232323
AA7.hmm	458	g6324.t1	517	3.70E-35	6	216	58	274	0.458515284
CE4.hmm	130	g6338.t1	268	1.00E-21	8	128	72	201	0.923076923
AA5.hmm	1281	g6376.t1	982	6.10E-150	555	1039	464	976	0.37782982
CE10.hmm	341	g6379.t1	322	5.90E-07	93	203	97	210	0.322580645
GT15.hmm	273	g6383.t1	417	1.30E-107	1	271	60	346	0.989010989
CE10.hmm	341	g6390.t1	553	1.30E-34	74	215	120	270	0.413489736
PL1.hmm	202	g6405.t1	328	2.80E-54	23	199	83	263	0.871287129
GH94.hmm	1036	g6418.t1	1516	3.20E-199	302	1030	53	785	0.702702703
CE10.hmm	341	g6418.t1	1516	3.40E-19	75	315	1255	1486	0.703812317
GH131.hmm	255	g642.t1	261	8.80E-104	1	254	19	259	0.992156863
GH18.hmm	296	g6432.t1	420	1.40E-78	3	286	32	385	0.956081081
GH71.hmm	375	g6437.t1	2927	6.40E-110	1	365	2449	2853	0.970666667
PL4.hmm	567	g6438.t1	536	1.50E-143	5	567	21	524	0.991181658
AA7.hmm	458	g6443.t1	500	8.70E-53	11	303	66	357	0.637554585
AA7.hmm	458	g6447.t1	476	2.00E-51	11	223	40	255	0.462882096
CE5.hmm	189	g6463.t1	331	6.20E-38	1	177	53	212	0.931216931
PL1.hmm	202	g6464.t1	395	4.80E-38	20	200	112	311	0.891089109
CE10.hmm	341	g6475.t1	567	5.50E-30	47	188	72	217	0.413489736
GH35.hmm	307	g648.t1	1011	3.80E-81	2	304	36	370	0.983713355
CBM1.hmm	29	g6512.t1	497	3.20E-13	1	29	462	490	0.965517241
PL1.hmm	202	g6512.t1	497	4.60E-44	14	200	101	297	0.920792079
GH16.hmm	189	g6514.t1	389	1.40E-22	35	176	58	220	0.746031746
AA9.hmm	220	g6517.t1	313	1.40E-60	2	219	8	260	0.986363636
GH109.hmm	126	g6542.t1	350	9.20E-12	2	120	7	119	0.936507937
AA7.hmm	458	g6555.t1	520	6.90E-58	3	454	57	504	0.984716157
GH43.hmm	248	g6563.t1	515	1.40E-46	1	247	23	289	0.991935484
CBM50.hmm	40	g6566.t1	810	2.40E-05	4	35	147	184	0.775
CBM6.hmm	138	g6587.t1	142	0.00064	41	103	64	126	0.449275362
CE1.hmm	227	g6589.t1	873	8.80E-07	14	147	584	705	0.585903084
AA7.hmm	458	g6653.t1	522	1.30E-58	4	454	54	487	0.982532751
AA7.hmm	458	g6668.t1	609	1.30E-45	21	452	32	453	0.941048035
AA7.hmm	458	g6695.t1	483	1.10E-43	10	454	39	473	0.969432314
GH5.hmm	275	g6778.t1	408	3.10E-33	2	231	31	362	0.832727273
GH1.hmm	429	g6787.t1	597	8.20E-94	3	420	146	586	0.972027972
GT90.hmm	250	g6799.t1	1134	5.20E-12	3	183	818	1009	0.72
CBM1.hmm	29	g6820.t1	170	2.30E-09	2	29	92	119	0.931034483
AA7.hmm	458	g6829.t1	645	6.50E-47	12	206	179	383	0.423580786
CBM1.hmm	29	g6836.t1	290	3.90E-07	2	29	252	279	0.931034483
GH45.hmm	198	g6836.t1	290	7.20E-84	1	197	25	221	0.98989899
GT31.hmm	192	g6847.t1	430	7.80E-20	2	184	111	284	0.947916667
GH5.hmm	275	g6898.t1	356	1.90E-37	34	242	57	334	0.756363636
AA8.hmm	815	g6899.t1	802	0	5	777	6	801	0.947239264
CE10.hmm	341	g6909.t1	583	4.10E-30	74	193	103	239	0.348973607
AA3.hmm	618	g6914.t1	702	1.00E-61	83	401	38	700	0.514563107
CE1.hmm	227	g6920.t1	540	1.40E-09	12	215	273	517	0.894273128
GH78.hmm	504	g6954.t1	936	2.60E-161	1	504	360	911	0.998015873
CBM67.hmm	176	g6954.t1	936	9.50E-37	8	167	152	331	0.903409091
PL9.hmm	374	g7003.t1	395	1.30E-112	10	370	14	390	0.962566845
AA4.hmm	522	g7010.t1	579	9.90E-147	2	522	32	568	0.996168582
CE1.hmm	227	g7044.t1	296	2.10E-25	9	182	39	230	0.762114537
AA5.hmm	1281	g7079.t1	736	4.90E-128	550	1025	91	735	0.370804059
CE1.hmm	227	g7105.t1	338	4.90E-24	8	183	43	236	0.77092511
AA7.hmm	458	g7111.t1	521	1.70E-57	5	453	62	502	0.978165939
AA4.hmm	522	g711.t1	571	5.30E-17	18	191	79	257	0.331417625
CE1.hmm	227	g7131.t1	292	6.00E-23	9	176	37	221	0.735682819
GH18.hmm	296	g7134.t1	417	7.40E-66	7	283	40	404	0.932432432
AA3.hmm	618	g7142.t1	567	3.20E-76	84	402	7	562	0.514563107
AA3.hmm	618	g7154.t1	502	5.20E-59	166	402	3	499	0.381877023
GH18.hmm	296	g7158.t1	466	7.70E-50	4	285	25	424	0.949324324
AA7.hmm	458	g7165.t1	586	8.00E-51	12	453	122	565	0.962882096
GH51.hmm	630	g7189.t1	440	4.60E-17	249	540	171	437	0.461904762
CE10.hmm	341	g7190.t1	504	1.90E-35	76	206	68	211	0.381231672
CBM50.hmm	40	g7191.t1	208	1.40E-10	1	40	85	128	0.975
CBM50.hmm	40	g7191.t1	208	1.90E-09	1	40	161	204	0.975
GH17.hmm	311	g7192.t1	362	9.10E-15	207	301	255	347	0.302250804
GH72.hmm	312	g7201.t1	411	9.30E-77	3	311	10	332	0.987179487
GH5.hmm	275	g7204.t1	701	3.10E-28	3	242	6	561	0.869090909
CE10.hmm	341	g7224.t1	542	7.50E-30	44	183	109	254	0.407624633
GT33.hmm	425	g7235.t1	458	2.10E-149	3	424	39	451	0.990588235
GT90.hmm	250	g724.t1	624	3.30E-83	3	248	337	607	0.98
CE10.hmm	341	g7270.t1	315	8.80E-36	68	276	44	250	0.609970674
CBM35.hmm	123	g7275.t1	566	6.70E-07	18	111	442	550	0.756097561
AA9.hmm	220	g7282.t1	247	2.20E-70	2	219	5	233	0.986363636
GH128.hmm	224	g7306.t1	247	2.40E-36	10	220	33	235	0.9375
CBM50.hmm	40	g7307.t1	212	1.70E-08	3	40	156	199	0.925
CBM1.hmm	29	g7308.t1	336	2.70E-11	1	27	294	320	0.896551724
AA9.hmm	220	g7308.t1	336	5.20E-63	2	219	7	218	0.986363636
CE16.hmm	267	g7319.t1	339	2.00E-62	1	266	34	320	0.992509363
GH10.hmm	303	g7321.t1	363	2.70E-90	10	303	30	343	0.9669967
GT15.hmm	273	g7333.t1	412	1.70E-126	1	272	89	359	0.992673993
GT58.hmm	364	g7367.t1	434	3.50E-144	2	364	32	389	0.994505495
AA7.hmm	458	g7380.t1	479	1.90E-14	142	454	166	469	0.681222707
GH16.hmm	189	g7393.t1	295	7.80E-34	2	189	30	292	0.989417989
GH43.hmm	248	g7396.t1	544	7.90E-62	1	247	4	301	0.991935484
CE10.hmm	341	g7398.t1	515	2.30E-51	87	315	206	470	0.668621701
CBM18.hmm	38	g7403.t1	557	8.80E-11	1	35	60	96	0.894736842
GT24.hmm	248	g7421.t1	1498	6.60E-135	1	248	1179	1426	0.995967742
GT25.hmm	181	g7439.t1	439	4.90E-27	3	174	89	322	0.944751381
PL1.hmm	202	g7493.t1	332	6.80E-58	22	201	82	265	0.886138614
AA3.hmm	618	g7508.t1	675	8.10E-89	83	402	10	650	0.51618123
GH79.hmm	455	g7525.t1	337	3.10E-36	57	278	56	278	0.485714286
GH26.hmm	303	g7564.t1	662	1.40E-103	1	303	154	455	0.99669967
CBM35.hmm	123	g7564.t1	662	1.00E-23	1	123	24	139	0.991869919
CBM1.hmm	29	g7564.t1	662	2.00E-10	1	25	519	543	0.827586207
GH109.hmm	126	g7576.t1	394	1.00E-14	1	117	60	172	0.920634921
AA3.hmm	618	g7578.t1	609	1.00E-82	86	402	10	605	0.511326861
AA9.hmm	220	g7593.t1	239	1.40E-58	2	219	7	221	0.986363636
GH47.hmm	446	g75.t1	633	1.40E-167	1	445	131	628	0.995515695
CBM50.hmm	40	g7604.t1	615	0.0008	1	28	299	329	0.675
GH131.hmm	255	g7608.t1	291	1.00E-61	1	248	24	281	0.968627451
GH32.hmm	293	g7623.t1	617	1.90E-37	1	282	44	390	0.959044369
AA7.hmm	458	g7627.t1	493	5.20E-53	12	210	76	277	0.43231441
CE10.hmm	341	g7638.t1	508	2.20E-29	72	217	117	278	0.425219941
AA3.hmm	618	g7648.t1	841	5.10E-79	85	379	10	574	0.475728155
CBM67.hmm	176	g7650.t1	879	1.60E-36	12	172	130	303	0.909090909
GH78.hmm	504	g7650.t1	879	3.60E-158	1	504	325	854	0.998015873
GH33.hmm	342	g7655.t1	394	3.00E-23	23	316	35	361	0.856725146
CBM50.hmm	40	g7665.t1	563	6.40E-09	1	28	514	541	0.675
CBM18.hmm	38	g7666.t1	1792	2.20E-11	2	38	138	182	0.947368421
CBM18.hmm	38	g7666.t1	1792	3.10E-05	7	37	94	124	0.789473684
GH18.hmm	296	g7666.t1	1792	6.70E-67	2	283	195	546	0.949324324
GH43.hmm	248	g7687.t1	327	3.30E-37	1	247	24	310	0.991935484
GH43.hmm	248	g7690.t1	572	7.30E-51	1	247	21	311	0.991935484
GT2.hmm	168	g7694.t1	732	2.80E-07	1	166	43	215	0.982142857
GH92.hmm	491	g7697.t1	834	8.00E-143	2	489	288	812	0.99185336
CE10.hmm	341	g7698.t1	260	2.00E-07	141	319	50	246	0.521994135
AA11.hmm	191	g7699.t1	275	5.80E-63	8	187	34	214	0.937172775
CBM67.hmm	176	g7704.t1	856	4.60E-12	4	82	115	197	0.443181818
GH78.hmm	504	g7704.t1	856	8.70E-155	3	503	283	812	0.992063492
CBM50.hmm	40	g7727.t1	435	3.60E-06	2	40	225	267	0.95
CBM50.hmm	40	g7727.t1	435	4.20E-10	2	40	91	133	0.95
PL22.hmm	265	g7793.t1	676	3.90E-12	107	207	76	167	0.377358491
CE1.hmm	227	g7816.t1	339	1.30E-08	7	143	23	235	0.599118943
PL3.hmm	197	g7830.t1	256	3.50E-72	2	196	41	228	0.984771574
AA7.hmm	458	g7842.t1	717	5.20E-55	13	452	251	685	0.958515284
AA8.hmm	815	g784.t1	852	0	8	814	18	849	0.988957055
GH127.hmm	524	g7853.t1	851	4.10E-32	178	521	340	677	0.654580153
GH105.hmm	332	g7884.t1	412	1.80E-65	21	332	65	404	0.936746988
GT1.hmm	382	g7887.t1	885	1.30E-51	10	378	158	558	0.963350785
PL3.hmm	197	g7898.t1	238	4.80E-68	1	196	29	230	0.989847716
AA7.hmm	458	g7908.t1	496	1.10E-47	13	199	65	251	0.406113537
AA7.hmm	458	g7913.t1	452	1.10E-74	5	450	32	441	0.971615721
GT20.hmm	475	g7917.t1	1039	1.80E-154	53	473	214	699	0.884210526
CE1.hmm	227	g791.t1	291	1.60E-48	1	224	23	286	0.982378855
CE1.hmm	227	g7940.t1	397	3.90E-06	14	143	74	290	0.568281938
AA7.hmm	458	g7942.t1	531	5.00E-55	5	226	50	274	0.482532751
AA3.hmm	618	g7965.t1	676	1.70E-73	85	401	32	671	0.511326861
GH28.hmm	325	g7967.t1	515	1.50E-42	8	304	165	487	0.910769231
AA7.hmm	458	g7989.t1	495	3.70E-66	6	453	59	483	0.975982533
AA7.hmm	458	g7992.t1	541	6.80E-61	6	439	116	526	0.945414847
CBM43.hmm	83	g7998.t1	712	1.20E-14	2	77	390	473	0.903614458
GH72.hmm	312	g7998.t1	712	9.20E-127	2	310	19	333	0.987179487
CE3.hmm	194	g8004.t1	1196	1.80E-42	1	192	122	356	0.984536082
GH106.hmm	824	g8007.t1	994	4.90E-74	40	820	39	983	0.946601942
GH109.hmm	126	g8020.t1	402	2.90E-06	3	98	7	91	0.753968254
GH109.hmm	126	g8022.t1	369	9.90E-11	3	123	9	122	0.952380952
GT15.hmm	273	g8045.t1	510	5.20E-126	1	272	119	427	0.992673993
CBM18.hmm	38	g8051.t1	442	0.00046	2	35	24	54	0.868421053
GH16.hmm	189	g8051.t1	442	2.40E-25	50	185	117	266	0.714285714
CE1.hmm	227	g8066.t1	319	2.20E-18	7	143	36	199	0.599118943
CE10.hmm	341	g8078.t1	380	7.80E-39	57	315	47	351	0.75659824
GH11.hmm	177	g8080.t1	288	3.40E-64	1	177	60	223	0.994350282
CBM1.hmm	29	g8080.t1	288	6.50E-11	2	29	258	284	0.931034483
AA7.hmm	458	g8087.t1	545	3.10E-56	3	221	100	320	0.475982533
CE1.hmm	227	g8125.t1	284	7.40E-08	24	225	25	233	0.885462555
GH20.hmm	337	g8127.t1	1974	3.80E-56	8	336	166	502	0.973293769
AA9.hmm	220	g8137.t1	250	6.50E-52	2	219	7	231	0.986363636
GH18.hmm	296	g8138.t1	996	3.10E-69	4	287	39	378	0.956081081
CBM50.hmm	40	g8139.t1	660	8.70E-05	6	34	629	654	0.7
GH51.hmm	630	g8156.t1	639	1.40E-64	85	542	171	638	0.725396825
GH35.hmm	307	g8158.t1	1856	3.20E-89	1	303	913	1246	0.983713355
CE10.hmm	341	g8173.t1	339	4.40E-32	81	334	86	335	0.741935484
AA3.hmm	618	g8183.t1	641	2.10E-89	89	400	69	634	0.503236246
CE8.hmm	288	g8234.t1	416	2.30E-47	3	267	57	374	0.916666667
GT39.hmm	223	g8240.t1	967	6.90E-71	3	223	61	305	0.986547085
AA7.hmm	458	g831.t1	599	1.90E-40	15	194	124	317	0.390829694
PL4.hmm	567	g8320.t1	577	5.10E-102	12	561	34	565	0.968253968
CE1.hmm	227	g8339.t1	251	1.70E-13	26	209	18	216	0.806167401
AA7.hmm	458	g8342.t1	533	8.00E-07	17	181	39	209	0.358078603
AA9.hmm	220	g8389.t1	233	2.00E-10	3	160	7	210	0.713636364
GT32.hmm	90	g8395.t1	584	2.90E-19	7	88	334	413	0.9
GH76.hmm	358	g8396.t1	420	1.20E-77	8	348	31	411	0.94972067
CE10.hmm	341	g8400.t1	564	1.50E-27	76	187	118	244	0.325513196
GH76.hmm	358	g8419.t1	606	2.30E-43	127	305	217	425	0.497206704
GT68.hmm	350	g8420.t1	523	6.10E-07	225	341	336	481	0.331428571
GH13.hmm	299	g8458.t1	613	1.10E-53	13	297	61	363	0.949832776
CBM20.hmm	90	g8458.t1	613	6.80E-22	1	88	517	605	0.966666667
GT31.hmm	192	g8496.t1	454	2.60E-08	42	116	163	238	0.385416667
GH74.hmm	233	g8501.t1	1538	0.00036	45	127	1114	1189	0.35193133
GH74.hmm	233	g8501.t1	1538	2.60E-11	20	114	35	124	0.403433476
GH132.hmm	303	g8502.t1	710	1.60E-76	11	301	398	706	0.95709571
GT66.hmm	693	g8512.t1	794	6.90E-174	34	596	91	712	0.810966811
GT69.hmm	239	g8548.t1	539	3.60E-78	2	238	174	433	0.987447699
CE1.hmm	227	g856.t1	680	1.10E-06	21	122	118	215	0.444933921
GH53.hmm	342	g8573.t1	327	7.30E-83	1	342	18	324	0.997076023
GH5.hmm	275	g8590.t1	409	1.30E-42	1	244	64	384	0.883636364
GH12.hmm	156	g8592.t1	246	3.30E-42	3	156	99	245	0.980769231
AA9.hmm	220	g8660.t1	207	1.10E-39	56	218	1	175	0.736363636
GH1.hmm	429	g8665.t1	609	3.40E-118	4	427	115	589	0.986013986
GH28.hmm	325	g8686.t1	626	3.40E-43	9	254	331	621	0.753846154
GH43.hmm	248	g8702.t1	582	3.60E-47	1	247	32	316	0.991935484
GH132.hmm	303	g8716.t1	478	5.50E-85	15	301	29	319	0.943894389
GH13.hmm	299	g8728.t1	538	4.90E-53	12	297	59	360	0.953177258
CE10.hmm	341	g8737.t1	375	5.70E-26	79	323	67	361	0.715542522
GT62.hmm	268	g8766.t1	515	6.10E-124	3	268	131	394	0.98880597
GH79.hmm	455	g8780.t1	543	1.40E-49	2	383	47	457	0.837362637
GH109.hmm	126	g8783.t1	372	4.50E-14	3	122	15	128	0.944444444
GH125.hmm	402	g8789.t1	528	1.20E-147	1	387	96	515	0.960199005
GT2.hmm	168	g8809.t1	1144	6.70E-06	26	166	498	692	0.833333333
GH5.hmm	275	g8817.t1	472	9.60E-33	2	232	61	423	0.836363636
CBM24.hmm	76	g8819.t1	873	1.80E-12	8	62	629	684	0.710526316
GH71.hmm	375	g8819.t1	873	2.70E-134	1	373	48	440	0.992
GT90.hmm	250	g8839.t1	544	9.20E-59	9	248	266	537	0.956
GH93.hmm	307	g8843.t1	393	4.20E-49	2	272	53	324	0.879478827
GT59.hmm	404	g8851.t1	747	2.10E-127	3	404	180	664	0.992574257
GH3.hmm	216	g8859.t1	786	2.90E-42	24	213	89	318	0.875
GH3.hmm	216	g8888.t1	784	2.50E-58	2	216	87	302	0.990740741
GH28.hmm	325	g8893.t1	322	2.20E-19	6	125	72	207	0.366153846
GH76.hmm	358	g8901.t1	465	7.50E-103	9	345	23	395	0.938547486
AA7.hmm	458	g8904.t1	734	1.80E-45	19	210	327	520	0.417030568
GH10.hmm	303	g8905.t1	387	6.70E-83	2	259	8	277	0.848184818
CE10.hmm	341	g8906.t1	373	5.00E-50	61	337	60	366	0.809384164
AA2.hmm	255	g8910.t1	617	1.00E-27	20	195	65	241	0.68627451
GH43.hmm	248	g8914.t1	334	1.70E-41	4	244	3	325	0.967741935
CE12.hmm	210	g8919.t1	258	1.60E-51	1	209	26	236	0.99047619
CE10.hmm	341	g8927.t1	293	1.30E-19	73	331	43	290	0.75659824
CE10.hmm	341	g8993.t1	554	4.10E-29	74	188	96	229	0.33431085
GT25.hmm	181	g8997.t1	441	1.50E-19	4	178	110	367	0.961325967
GH28.hmm	325	g9034.t1	439	3.00E-48	11	320	65	371	0.950769231
CE12.hmm	210	g9035.t1	266	2.20E-45	1	210	31	244	0.995238095
GH1.hmm	429	g903.t1	695	5.10E-164	4	423	221	687	0.976689977
PL1.hmm	202	g9040.t1	379	3.70E-51	20	201	112	300	0.896039604
PL3.hmm	197	g9041.t1	256	6.10E-73	2	196	39	231	0.984771574
GH7.hmm	415	g9080.t1	468	9.80E-170	2	366	20	386	0.877108434
GH5.hmm	275	g9095.t1	389	3.40E-40	5	239	71	364	0.850909091
GT25.hmm	181	g9125.t1	686	2.10E-12	53	171	78	233	0.651933702
CBM18.hmm	38	g9129.t1	394	1.30E-08	8	35	357	387	0.710526316
GH16.hmm	189	g9129.t1	394	4.40E-13	32	176	77	315	0.761904762
AA3.hmm	618	g9150.t1	552	7.80E-73	83	401	7	547	0.514563107
GT25.hmm	181	g9172.t1	477	2.00E-29	1	181	130	377	0.994475138
GH16.hmm	189	g9202.t1	373	1.30E-18	18	189	93	370	0.904761905
GH3.hmm	216	g9204.t1	947	2.30E-53	3	210	102	324	0.958333333
AA7.hmm	458	g9207.t1	680	5.50E-69	13	458	120	595	0.971615721
GH92.hmm	491	g9208.t1	774	1.70E-144	3	491	252	752	0.99389002
GH47.hmm	446	g9230.t1	1107	1.00E-166	2	446	230	1105	0.995515695
GH10.hmm	303	g9258.t1	335	1.40E-79	8	302	32	326	0.97029703
AA7.hmm	458	g9267.t1	528	4.20E-43	20	246	157	374	0.493449782
CE10.hmm	341	g9269.t1	2797	3.40E-21	83	316	2457	2774	0.683284457
CE10.hmm	341	g9296.t1	553	1.40E-27	67	187	82	223	0.351906158
GT8.hmm	257	g9301.t1	934	2.40E-17	30	255	605	881	0.875486381
GH3.hmm	216	g9304.t1	778	1.40E-55	3	216	86	300	0.986111111
PL3.hmm	197	g9318.t1	235	2.00E-76	2	197	29	220	0.989847716
AA9.hmm	220	g9335.t1	237	3.80E-54	2	218	6	218	0.981818182
GH43.hmm	248	g934.t1	347	8.80E-35	13	226	50	325	0.858870968
GT4.hmm	160	g9358.t1	490	1.20E-36	5	151	219	363	0.9125
GH2.hmm	752	g9363.t1	805	2.60E-95	27	405	18	509	0.502659574
AA9.hmm	220	g9392.t1	261	4.60E-48	3	219	6	226	0.981818182
GT22.hmm	389	g939.t1	588	1.10E-95	24	388	9	457	0.935732648
AA7.hmm	458	g9410.t1	536	4.70E-40	10	205	83	283	0.425764192
GH76.hmm	358	g9411.t1	600	4.50E-95	22	355	2	370	0.930167598
CE7.hmm	313	g9448.t1	309	7.10E-12	53	208	2	144	0.495207668
CE2.hmm	209	g9457.t1	452	4.90E-17	1	209	187	424	0.995215311
CE10.hmm	341	g9467.t1	538	1.40E-19	75	183	102	230	0.316715543
GH131.hmm	255	g9497.t1	328	6.70E-72	3	251	27	286	0.97254902
CE3.hmm	194	g9537.t1	351	4.00E-51	1	193	123	335	0.989690722
GT71.hmm	264	g9538.t1	576	6.60E-70	1	263	216	459	0.992424242
GH13.hmm	299	g953.t1	597	5.60E-74	13	291	28	387	0.929765886
AA2.hmm	255	g9554.t1	355	1.20E-61	4	254	87	339	0.980392157
AA11.hmm	191	g9566.t1	258	3.70E-64	1	188	18	210	0.979057592
CE16.hmm	267	g9568.t1	337	2.30E-71	2	266	30	331	0.988764045
CE16.hmm	267	g9569.t1	337	2.30E-71	2	266	30	331	0.988764045
AA3.hmm	618	g9583.t1	966	1.50E-77	84	406	23	622	0.521035599
GH93.hmm	307	g9586.t1	405	2.00E-50	4	272	71	338	0.872964169
GT8.hmm	257	g9601.t1	420	3.20E-18	38	234	147	353	0.762645914
GH72.hmm	312	g9622.t1	450	6.40E-124	3	311	31	330	0.987179487
AA2.hmm	255	g9694.t1	478	2.60E-54	4	253	103	343	0.976470588
GH71.hmm	375	g9697.t1	1286	1.30E-141	1	375	23	408	0.997333333
CBM24.hmm	76	g9697.t1	1286	6.60E-24	1	76	447	522	0.986842105
CBM24.hmm	76	g9697.t1	1286	8.10E-20	1	76	541	615	0.986842105
CBM50.hmm	40	g9698.t1	349	0.00016	3	28	303	331	0.625
CBM50.hmm	40	g9698.t1	349	9.10E-10	1	40	249	294	0.975
AA1.hmm	943	g9708.t1	598	1.20E-80	396	718	26	380	0.341463415
GH43.hmm	248	g9717.t1	532	1.70E-45	1	247	32	303	0.991935484
AA9.hmm	220	g9723.t1	231	2.60E-36	44	204	33	192	0.727272727
GH109.hmm	126	g9750.t1	354	3.90E-10	49	119	43	109	0.555555556
GH109.hmm	126	g9751.t1	379	3.70E-12	1	122	4	125	0.96031746
GH28.hmm	325	g9752.t1	400	1.20E-64	10	321	52	387	0.956923077
GH5.hmm	275	g9764.t1	455	2.00E-31	24	243	131	427	0.796363636
AA3.hmm	618	g9768.t1	389	1.50E-06	90	302	12	277	0.343042071
GH105.hmm	332	g9786.t1	485	1.20E-55	9	332	103	476	0.972891566
CBM50.hmm	40	g9817.t1	173	1.10E-08	1	40	124	167	0.975
CBM50.hmm	40	g9817.t1	173	6.20E-08	1	40	52	95	0.975
CE10.hmm	341	g9819.t1	386	2.60E-34	93	322	128	364	0.671554252
CBM21.hmm	107	g9825.t1	817	8.00E-32	2	107	352	460	0.981308411
GH30.hmm	417	g9832.t1	471	3.90E-79	8	415	13	469	0.976019185
GH93.hmm	307	g9843.t1	347	1.70E-13	3	268	3	279	0.863192182
AA5.hmm	1281	g9874.t1	739	1.30E-139	550	1025	121	738	0.370804059
CE16.hmm	267	g9905.t1	435	1.10E-69	1	258	27	321	0.962546816
GH76.hmm	358	g9908.t1	472	3.90E-89	11	347	35	401	0.938547486
GH63.hmm	570	g991.t1	436	1.20E-25	319	565	201	409	0.431578947
CE10.hmm	341	g9929.t1	543	4.10E-30	77	220	123	300	0.419354839
CE16.hmm	267	g9934.t1	346	6.60E-73	3	266	47	334	0.985018727
GH109.hmm	126	g9943.t1	410	1.60E-09	57	114	75	132	0.452380952
AA7.hmm	458	g9948.t1	562	1.70E-46	6	454	77	534	0.978165939
GH5.hmm	275	g9950.t1	487	2.60E-33	46	265	72	343	0.796363636
CE1.hmm	227	g9959.t1	436	1.40E-06	14	194	172	399	0.792951542
AA3.hmm	618	g9961.t1	598	5.20E-88	91	399	19	596	0.498381877
GH78.hmm	504	g9989.t1	667	6.60E-73	7	504	69	630	0.986111111
