# Supplementary material for: Analysis of the genome sequence of Phomopsis longicolla: a fungal pathogen causing Phomopsis seed decay in soybean
Source: BMC Genomics. 2017 Sep 5;18:688. doi: 10.1186/s12864-017-4075-x (PMC5584002; doi:10.1186/s12864-017-4075-x)
Supplement: Supplementary file 2 — A list of horizontal transferred genes identified in the genome of Phomopsis longicolla isolate MSPL 10–6. (XLSX 75 kb) [file 12864_2017_4075_MOESM2_ESM.xlsx]

## Sheet: Sheet1
SeqName	Description	Length	#Hits	e_Value	sim_mean	GO_Num	GO_Names_list	EC_List	InterProIDs
scaffold92.g8.t1	short-chain dehydrogenase	2892	20	0	0.5665	2	F:oxidoreductase activity; P:oxidation-reduction process		IPR016040 (G3DSA:3.40.50.GENE3D); IPR002198 (PFAM); PTHR24316 (PANTHER); PTHR24316:SF51 (PANTHER); PTHR24316:SF51 (PANTHER); PTHR24316 (PANTHER); SSF51735 (SUPERFAMILY)
scaffold92.g69.t1	ser thr protein phosphatase family protein	5850	20	0	0.7375	2	P:proteolysis; F:cysteine-type peptidase activity	EC:3.4	IPR029052 (G3DSA:3.60.21.GENE3D); G3DSA:3.30.310.130 (GENE3D); IPR003653 (PFAM); IPR004843 (PFAM); PTHR10340 (PANTHER); PTHR10340:SF27 (PANTHER); SIGNAL_PEPTIDE_H_REGION (PHOBIUS); SIGNAL_PEPTIDE_C_REGION (PHOBIUS); NON_CYTOPLASMIC_DOMAIN (PHOBIUS); SIGNA
scaffold92.g141.t1	ankyrin repeat-containing	1524	20	8.57e-19	0.479	1	F:protein binding		IPR002110 (PRINTS); IPR002110 (SMART); IPR020683 (PFAM); PF13857 (PFAM); IPR020683 (G3DSA:1.25.40.GENE3D); PTHR24198 (PANTHER); IPR002110 (PROSITE_PROFILES); IPR002110 (PROSITE_PROFILES); IPR020683 (PROSITE_PROFILES); IPR002110 (PROSITE_PROFILES); IPR0206
scaffold92.g163.t1	hypothetical protein UCDDA912_g08800	1398	20	0	0.7145	3	P:biological_process; C:cellular_component; F:molecular_function		SIGNAL_PEPTIDE_N_REGION (PHOBIUS); NON_CYTOPLASMIC_DOMAIN (PHOBIUS); SIGNAL_PEPTIDE (PHOBIUS); SIGNAL_PEPTIDE_C_REGION (PHOBIUS); SIGNAL_PEPTIDE_H_REGION (PHOBIUS); SignalP-noTM (SIGNALP_GRAM_NEGATIVE); SignalP-noTM (SIGNALP_EUK); SignalP-TM (SIGNALP_GRAM
scaffold92.g177.t1	fad binding domain-containing protein	2652	20	1.06e-146	0.472	1	F:FAD binding		PR00420 (PRINTS); G3DSA:3.50.50.60 (GENE3D); IPR002938 (PFAM); PTHR13789 (PANTHER); PTHR13789 (PANTHER); PTHR13789:SF46 (PANTHER); PTHR13789:SF46 (PANTHER); SSF51905 (SUPERFAMILY)
scaffold92.g187.t1	ribosomal-protein-alanine acetyltransferase	636	20	5.58e-89	0.5685	2	P:acyl-carrier-protein biosynthetic process; F:N-acetyltransferase activity	EC:2.3.1	IPR000182 (PFAM); IPR016181 (G3DSA:3.40.630.GENE3D); PTHR13256:SF15 (PANTHER); PTHR13256 (PANTHER); IPR016181 (SUPERFAMILY)
scaffold92.g207.t1	isochorismatase family protein	984	20	7.57e-70	0.5765	2	F:catalytic activity; P:metabolic process		IPR000868 (G3DSA:3.40.50.GENE3D); IPR000868 (SUPERFAMILY)
scaffold92.g275.t1	uncharacterised protein	1053	20	0	0.596	2	P:metabolic process; F:hydrolase activity		no IPS match
scaffold92.g286.t1	lyr family protein	837	20	2.46e-20	0.832				PTHR21024 (PANTHER); PTHR21024:SF0 (PANTHER)
scaffold162.g340.t1	dnaj homolog subfamily b member 1-like	1428	20	2.4e-30	0.706	8	F:nucleotide binding; F:nucleic acid binding; C:nucleus; F:zinc ion binding; F:chaperone binding; C:cytosol; F:unfolded protein binding; P:protein refolding		Coil (COILS); IPR001623 (PRINTS); IPR001623 (SMART); IPR001623 (G3DSA:1.10.287.GENE3D); IPR001623 (PFAM); IPR012677 (G3DSA:3.30.70.GENE3D); IPR001878 (G3DSA:4.10.60.GENE3D); PTHR24077 (PANTHER); IPR018253 (PROSITE_PATTERNS); IPR001623 (PROSITE_PROFILES);
scaffold162.g371.t1	methyltransferase nsun3 protein	1914	20	0	0.586	2	F:methyltransferase activity; P:methylation		IPR023267 (PRINTS); IPR001678 (PFAM); IPR029063 (G3DSA:3.40.50.GENE3D); PTHR22808:SF3 (PANTHER); PTHR22808:SF3 (PANTHER); PTHR22808 (PANTHER); IPR001678 (PROSITE_PROFILES); IPR029063 (SUPERFAMILY)
scaffold87.g453.t1	sam-dependent methyltransferase	1389	20	0	0.5655	2	F:methyltransferase activity; P:methylation		PF13489 (PFAM); IPR029063 (G3DSA:3.40.50.GENE3D); PTHR10108 (PANTHER); PTHR10108:SF696 (PANTHER); NON_CYTOPLASMIC_DOMAIN (PHOBIUS); CYTOPLASMIC_DOMAIN (PHOBIUS); TRANSMEMBRANE (PHOBIUS); IPR029063 (SUPERFAMILY)
scaffold87.g502.t1	sam-dependent methyltransferase	777	20	3.87e-71	0.634	2	P:metabolic process; F:methyltransferase activity		IPR013216 (PFAM); IPR029063 (G3DSA:3.40.50.GENE3D); PTHR10108 (PANTHER); PTHR10108:SF696 (PANTHER); PTHR10108:SF696 (PANTHER); PTHR10108 (PANTHER); IPR029063 (SUPERFAMILY)
scaffold17.g675.t1	mbl fold metallo-hydrolase	912	20	1.31e-69	0.5915				IPR001279 (SMART); PF12706 (PFAM); G3DSA:3.60.15.10 (GENE3D); SSF56281 (SUPERFAMILY)
scaffold17.g680.t1	zinc finger c2h2	2160	20	0	0.6395	4	C:nucleus; F:DNA binding; F:zinc ion binding; P:transcription, DNA-templated		IPR015880 (SMART); IPR007087 (PFAM); IPR007219 (PFAM); IPR013087 (G3DSA:3.30.160.GENE3D); IPR007087 (PROSITE_PATTERNS); IPR007087 (PROSITE_PATTERNS); IPR007087 (PROSITE_PROFILES); IPR007087 (PROSITE_PROFILES); SSF57667 (SUPERFAMILY)
scaffold17.g694.t1	extradiol dioxygenase	429	20	3.18e-48	0.6845	2	P:metabolic process; F:lyase activity		IPR029068 (G3DSA:3.10.180.GENE3D); IPR025870 (PFAM); IPR029068 (SUPERFAMILY)
scaffold17.g721.t1	peptidyl-prolyl cis-trans isomerase pin4	408	20	5.02e-10	0.486	7	P:biological_process; F:peptidyl-prolyl cis-trans isomerase activity; P:metabolic process; P:protein peptidyl-prolyl isomerization; C:cellular_component; F:molecular_function; F:isomerase activity		G3DSA:3.10.50.40 (GENE3D); SSF54534 (SUPERFAMILY)
scaffold17.g799.t1	2og-fe oxygenase superfamily protein	1854	20	3.5e-46	0.4735	3	F:oxidoreductase activity; F:oxidoreductase activity, acting on paired donors, with incorporation or reduction of molecular oxygen, 2-oxoglutarate as one donor, and incorporation of one atom each of oxygen into both donors; P:oxidation-reduction process		no IPS match
scaffold17.g836.t1	rni-like protein	1464	20	0	0.558				G3DSA:3.80.10.10 (GENE3D); G3DSA:3.80.10.10 (GENE3D); PTHR23125 (PANTHER); SSF52047 (SUPERFAMILY)
scaffold17.g840.t1	had-like protein	1425	20	0	0.648	2	P:metabolic process; F:hydrolase activity		IPR006439 (PRINTS); IPR008930 (G3DSA:1.50.10.GENE3D); IPR006439 (TIGRFAM); IPR023214 (G3DSA:3.40.50.GENE3D); IPR006439 (TIGRFAM); IPR023214 (PFAM); PTHR12725:SF42 (PANTHER); PTHR12725 (PANTHER); IPR023214 (SUPERFAMILY); IPR008930 (SUPERFAMILY)
scaffold17.g946.t1	serine threonine protein kinase	780	20	6.36e-62	0.551	3	F:ATP binding; F:protein kinase activity; P:protein phosphorylation		IPR002290 (SMART); G3DSA:1.10.510.10 (GENE3D); IPR000719 (PFAM); PTHR24362 (PANTHER); IPR008271 (PROSITE_PATTERNS); IPR000719 (PROSITE_PROFILES); IPR011009 (SUPERFAMILY)
scaffold17.g970.t1	histidine kinase	924	20	3.13e-120	0.5765	3	F:oxidoreductase activity; F:oxidoreductase activity, acting on paired donors, with incorporation or reduction of molecular oxygen, 2-oxoglutarate as one donor, and incorporation of one atom each of oxygen into both donors; P:oxidation-reduction process		no IPS match
scaffold17.g1122.t1	proline racemase	1140	20	0	0.664	3	P:arginine metabolic process; P:proline metabolic process; F:proline racemase activity	EC:5.1.1.10; EC:5.1.1.4	G3DSA:3.10.310.10 (GENE3D); IPR008794 (PFAM); G3DSA:3.10.310.10 (GENE3D); SSF54506 (SUPERFAMILY)
scaffold17.g1125.t1	subtilisin-like protease	2625	20	0	0.618	2	P:proteolysis; F:serine-type endopeptidase activity	EC:3.4.21	IPR015500 (PRINTS); IPR000209 (PFAM); IPR000209 (G3DSA:3.40.50.GENE3D); PTHR10795:SF336 (PANTHER); IPR015500 (PANTHER); IPR023828 (PROSITE_PATTERNS); SIGNAL_PEPTIDE_H_REGION (PHOBIUS); SIGNAL_PEPTIDE (PHOBIUS); SIGNAL_PEPTIDE_N_REGION (PHOBIUS); NON_CYTOP
scaffold17.g1168.t1	cellulose-binding family ii	948	20	2.71e-132	0.5875	6	P:carbohydrate metabolic process; P:proteolysis; C:extracellular region; F:hydrolase activity, hydrolyzing O-glycosyl compounds; F:cellulose binding; F:metallopeptidase activity		SIGNAL_PEPTIDE_H_REGION (PHOBIUS); SIGNAL_PEPTIDE_C_REGION (PHOBIUS); SIGNAL_PEPTIDE_N_REGION (PHOBIUS); NON_CYTOPLASMIC_DOMAIN (PHOBIUS); SIGNAL_PEPTIDE (PHOBIUS); SignalP-noTM (SIGNALP_EUK)
scaffold17.g1198.t1	ankyrin repeat protein	1269	20	2.29e-26	0.421	1	F:protein binding		IPR002110 (SMART); IPR020683 (PFAM); IPR020683 (G3DSA:1.25.40.GENE3D); G3DSA:1.20.1280.50 (GENE3D); IPR002110 (PFAM); PTHR24188 (PANTHER); IPR002110 (PROSITE_PROFILES); IPR020683 (PROSITE_PROFILES); IPR002110 (PROSITE_PROFILES); IPR002110 (PROSITE_PROFILE
scaffold17.g1201.t1	phosphatidylethanolamine-binding protein pebp	870	20	1.71e-140	0.6715	2	P:biological_process; F:molecular_function		IPR008914 (G3DSA:3.90.280.GENE3D); IPR008914 (PFAM); PTHR11362 (PANTHER); NON_CYTOPLASMIC_DOMAIN (PHOBIUS); SIGNAL_PEPTIDE_N_REGION (PHOBIUS); TRANSMEMBRANE (PHOBIUS); CYTOPLASMIC_DOMAIN (PHOBIUS); SIGNAL_PEPTIDE (PHOBIUS); SIGNAL_PEPTIDE_C_REGION (PHOBIU
scaffold17.g1231.t1	hypothetical protein S7711_04476	1662	20	2.24e-109	0.598	10	P:biological_process; F:squalene monooxygenase activity; F:iron ion binding; F:flavin adenine dinucleotide binding; F:oxidoreductase activity, acting on paired donors, with incorporation or reduction of molecular oxygen; C:integral component of membrane;		TRANSMEMBRANE (PHOBIUS); CYTOPLASMIC_DOMAIN (PHOBIUS); TRANSMEMBRANE (PHOBIUS); TRANSMEMBRANE (PHOBIUS); CYTOPLASMIC_DOMAIN (PHOBIUS); NON_CYTOPLASMIC_DOMAIN (PHOBIUS); TRANSMEMBRANE (PHOBIUS); NON_CYTOPLASMIC_DOMAIN (PHOBIUS); TRANSMEMBRANE (PHOBIUS); TR
scaffold17.g1232.t1	endonuclease exonuclease phosphatase family protein	1227	20	0	0.539	3	P:nucleic acid phosphodiester bond hydrolysis; F:exonuclease activity; F:endonuclease activity	EC:3.1	IPR005135 (PFAM); IPR005135 (G3DSA:3.60.10.GENE3D); PTHR15822 (PANTHER); SignalP-TM (SIGNALP_GRAM_POSITIVE); IPR005135 (SUPERFAMILY)
scaffold17.g1242.t1	doc family protein	453	20	2.02e-43	0.626	1	F:kinase activity		IPR003812 (G3DSA:1.10.3290.GENE3D); IPR006440 (TIGRFAM); IPR003812 (PFAM); IPR003812 (PROSITE_PROFILES); IPR003812 (SUPERFAMILY)
scaffold17.g1261.t1	umta methyltransferase family protein	528	20	2.06e-46	0.643	6	P:biological_process; F:methyltransferase activity; F:transferase activity; C:cellular_component; F:molecular_function; P:methylation		IPR029063 (G3DSA:3.40.50.GENE3D); IPR029063 (SUPERFAMILY)
scaffold17.g1276.t1	hypothetical protein Z517_07106	753	20	6.03e-80	0.6445	2	P:metabolic process; F:N-acetyltransferase activity		IPR016181 (G3DSA:3.40.630.GENE3D); IPR016181 (SUPERFAMILY)
scaffold17.g1286.t1	ankyrin repeat protein	1794	20	3.49e-115	0.4975
scaffold17.g1301.t1	glycoside hydrolase family 3 protein	507	20	1.65e-43	0.6525	2	P:carbohydrate metabolic process; F:hydrolase activity, hydrolyzing O-glycosyl compounds		IPR001764 (PRINTS); IPR001764 (G3DSA:3.20.20.GENE3D); IPR017853 (SUPERFAMILY)
scaffold17.g1336.t1	fibronectin type iii domain protein	3225	20	3.22e-110	0.5855	3	F:protein binding; P:proteolysis; F:serine-type endopeptidase activity	EC:3.4.21	IPR015500 (PRINTS); IPR021986 (PFAM); IPR013783 (G3DSA:2.60.40.GENE3D); IPR000209 (G3DSA:3.40.50.GENE3D); IPR000209 (PFAM); IPR015500 (PANTHER); IPR022398 (PROSITE_PATTERNS); IPR023827 (PROSITE_PATTERNS); IPR023828 (PROSITE_PATTERNS); SIGNAL_PEPTIDE_C_REG
scaffold17.g1352.t1	ww domain protein	639	20	9.19e-113	0.563	1	F:protein binding		G3DSA:2.20.70.10 (GENE3D); IPR001202 (PFAM); IPR001202 (PROSITE_PROFILES); IPR001202 (SUPERFAMILY); SSF58113 (SUPERFAMILY)
scaffold17.g1376.t1	centromere protein partial	429	20	1.95e-79	0.7035	2	F:carbon-sulfur lyase activity; P:metabolic process		IPR006913 (PFAM); IPR006913 (G3DSA:3.90.1590.GENE3D); IPR011057 (SUPERFAMILY)
scaffold17.g1390.t1	platelet-activating factor acetylhydrolase	1179	20	0	0.5215	4	P:glycerolipid metabolic process; F:1-alkyl-2-acetylglycerophosphocholine esterase activity; P:lipid catabolic process; C:1-alkyl-2-acetylglycerophosphocholine esterase complex	EC:3.1.1.47; EC:3.1.1.1	IPR029059 (PFAM); IPR029058 (G3DSA:3.40.50.GENE3D); IPR005065 (PANTHER); SIGNAL_PEPTIDE_C_REGION (PHOBIUS); SIGNAL_PEPTIDE_H_REGION (PHOBIUS); NON_CYTOPLASMIC_DOMAIN (PHOBIUS); SIGNAL_PEPTIDE (PHOBIUS); SIGNAL_PEPTIDE_N_REGION (PHOBIUS); SignalP-noTM (SIG
scaffold17.g1391.t1	hypothetical protein FVEG_00220	678	20	1.1e-38	0.616				CYTOPLASMIC_DOMAIN (PHOBIUS); NON_CYTOPLASMIC_DOMAIN (PHOBIUS); TRANSMEMBRANE (PHOBIUS); NON_CYTOPLASMIC_DOMAIN (PHOBIUS); TRANSMEMBRANE (PHOBIUS); TRANSMEMBRANE (PHOBIUS); NON_CYTOPLASMIC_DOMAIN (PHOBIUS); TRANSMEMBRANE (PHOBIUS); CYTOPLASMIC_DOMAIN (PHO
scaffold17.g1417.t1	poly polymerase protein	465	20	5.03e-30	0.5415	8	F:substrate-specific transmembrane transporter activity; P:transmembrane transport; F:transmembrane transporter activity; C:membrane; C:integral component of membrane; C:extracellular region; P:transport; F:transporter activity		IPR013024 (G3DSA:3.10.490.GENE3D); IPR009288 (PFAM); IPR013024 (SUPERFAMILY)
scaffold17.g1418.t1	hypothetical protein	1365	20	6.86e-117	0.601				IPR009770 (PFAM)
scaffold17.g1430.t1	ribonuclease partial	1659	20	8.65e-18	0.475	4	F:RNA binding; F:ribonuclease III activity; P:regulation of RNA metabolic process; P:RNA processing	EC:3.1.30; EC:3.1; EC:3.1.26; EC:3.1.26.3	IPR000999 (SMART); IPR000999 (G3DSA:1.10.1520.GENE3D); IPR000999 (PROSITE_PROFILES); IPR000999 (SUPERFAMILY)
scaffold68.g1493.t1	regucalcin	984	20	3.68e-157	0.654				IPR005511 (PRINTS); IPR013658 (PFAM); IPR011042 (G3DSA:2.120.10.GENE3D); PTHR10907 (PANTHER); PTHR10907:SF47 (PANTHER); SSF63829 (SUPERFAMILY)
scaffold68.g1494.t1	3-hydroxyacyl- dehydrogenase	846	20	3.93e-143	0.7855	2	F:oxidoreductase activity; P:oxidation-reduction process		IPR002347 (PRINTS); IPR002198 (PFAM); IPR016040 (G3DSA:3.40.50.GENE3D); PTHR24316 (PANTHER); PTHR24316:SF0 (PANTHER); SSF51735 (SUPERFAMILY)
scaffold68.g1527.t1	six-hairpin glycosidase-like protein	1041	20	5.68e-163	0.6015	2	P:metabolic process; F:hydrolase activity, acting on glycosyl bonds		IPR012341 (G3DSA:1.50.10.GENE3D); IPR010905 (PFAM); IPR008928 (SUPERFAMILY)
scaffold68.g1530.t1	arylsulfotransferase asst	1986	20	0	0.5115	2	P:metabolic process; F:transferase activity		PF14269 (PFAM); CYTOPLASMIC_DOMAIN (PHOBIUS); TRANSMEMBRANE (PHOBIUS); NON_CYTOPLASMIC_DOMAIN (PHOBIUS); TMhelix (TMHMM)
scaffold68.g1554.t1	methyltransferase type 11	960	20	2.81e-115	0.571	2	P:metabolic process; F:methyltransferase activity		IPR013216 (PFAM); IPR029063 (G3DSA:3.40.50.GENE3D); PTHR10108 (PANTHER); IPR029063 (SUPERFAMILY)
scaffold68.g1566.t1	serine threonine protein kinase	3570	20	0	0.5535	4	F:ATP binding; F:protein binding; F:protein kinase activity; P:protein phosphorylation		IPR002290 (SMART); IPR002110 (SMART); G3DSA:1.10.510.10 (GENE3D); IPR020683 (G3DSA:1.25.40.GENE3D); IPR000719 (PFAM); G3DSA:3.30.200.20 (GENE3D); IPR020683 (PFAM); PTHR24362 (PANTHER); IPR008271 (PROSITE_PATTERNS); IPR000719 (PROSITE_PROFILES); IPR002110
scaffold68.g1574.t1	hypothetical protein NECHADRAFT_102246	1107	20	3.89e-148	0.667				G3DSA:3.10.450.50 (GENE3D); IPR009959 (PFAM); SIGNAL_PEPTIDE_C_REGION (PHOBIUS); SIGNAL_PEPTIDE_N_REGION (PHOBIUS); NON_CYTOPLASMIC_DOMAIN (PHOBIUS); SIGNAL_PEPTIDE_H_REGION (PHOBIUS); SIGNAL_PEPTIDE (PHOBIUS); SignalP-TM (SIGNALP_GRAM_POSITIVE); SignalP-
scaffold115.g1682.t1	dihydroxy-acid dehydratase	1908	20	0	0.8055	5	P:isoleucine biosynthetic process; P:pantothenate biosynthetic process; F:dihydroxy-acid dehydratase activity; P:valine biosynthetic process; P:leucine biosynthetic process	EC:4.2.1.9	Coil (COILS); IPR000581 (PFAM); IPR000581 (PANTHER); PTHR21000:SF1 (PANTHER); IPR020558 (PROSITE_PATTERNS); SSF143975 (SUPERFAMILY); IPR015928 (SUPERFAMILY)
scaffold115.g1683.t1	phosphatidylinositol phospholipase c	780	20	6.02e-134	0.4995	3	P:proteolysis; C:integral component of membrane; F:serine-type endopeptidase activity	EC:3.4.21	IPR022764 (G3DSA:1.20.1540.GENE3D); IPR022764 (PFAM); IPR002610 (PANTHER); PTHR22936:SF17 (PANTHER); CYTOPLASMIC_DOMAIN (PHOBIUS); NON_CYTOPLASMIC_DOMAIN (PHOBIUS); TRANSMEMBRANE (PHOBIUS); TRANSMEMBRANE (PHOBIUS); CYTOPLASMIC_DOMAIN (PHOBIUS); SSF144091
scaffold12.g1737.t1	fad nad -binding domain-containing protein	4224	20	2.47e-141	0.673	2	F:oxidoreductase activity; P:oxidation-reduction process		PR00368 (PRINTS); G3DSA:3.50.50.60 (GENE3D); G3DSA:3.50.50.60 (GENE3D); PF16483 (PFAM); IPR023753 (PFAM); PTHR22915:SF33 (PANTHER); PTHR22915 (PANTHER); SSF51905 (SUPERFAMILY); SSF51905 (SUPERFAMILY)
scaffold12.g1751.t1	oxidoreductase yulf	1086	20	0	0.799	2	F:oxidoreductase activity; P:oxidation-reduction process		IPR016040 (G3DSA:3.40.50.GENE3D); IPR000683 (PFAM); G3DSA:3.30.360.10 (GENE3D); PTHR22604 (PANTHER); PTHR22604:SF76 (PANTHER); SSF55347 (SUPERFAMILY); SSF51735 (SUPERFAMILY)
scaffold12.g1761.t1	calpastatin	3183	20	6.41e-172	0.5485				Coil (COILS); IPR014937 (PFAM); SSF140736 (SUPERFAMILY)
scaffold12.g1812.t1	secreted protein	576	20	2.9e-10	0.4525				IPR025649 (PFAM); NON_CYTOPLASMIC_DOMAIN (PHOBIUS); SIGNAL_PEPTIDE_H_REGION (PHOBIUS); SIGNAL_PEPTIDE (PHOBIUS); SIGNAL_PEPTIDE_C_REGION (PHOBIUS); SIGNAL_PEPTIDE_N_REGION (PHOBIUS); SignalP-noTM (SIGNALP_EUK)
scaffold12.g1818.t1	sgnh hydrolase	1191	20	1.8e-72	0.4695	2	P:metabolic process; F:hydrolase activity		PF13472 (PFAM); IPR013830 (G3DSA:3.40.50.GENE3D); NON_CYTOPLASMIC_DOMAIN (PHOBIUS); SIGNAL_PEPTIDE (PHOBIUS); SIGNAL_PEPTIDE_H_REGION (PHOBIUS); SIGNAL_PEPTIDE_C_REGION (PHOBIUS); SIGNAL_PEPTIDE_N_REGION (PHOBIUS); SignalP-noTM (SIGNALP_EUK); IPR013830 (S
scaffold12.g1828.t1	penicillin-binding protein	2103	20	0	0.6615	2	P:metabolic process; F:hydrolase activity		IPR012338 (G3DSA:3.40.710.GENE3D); IPR001466 (PFAM); PTHR22935 (PANTHER); PTHR22935:SF37 (PANTHER); NON_CYTOPLASMIC_DOMAIN (PHOBIUS); TRANSMEMBRANE (PHOBIUS); CYTOPLASMIC_DOMAIN (PHOBIUS); IPR012338 (SUPERFAMILY)
scaffold12.g1843.t1	amidohydrolase 2	1077	20	2.08e-142	0.6885	2	P:metabolic process; F:hydrolase activity		G3DSA:3.20.20.140 (GENE3D); IPR006680 (PFAM); PTHR21240 (PANTHER); PTHR21240:SF5 (PANTHER); NON_CYTOPLASMIC_DOMAIN (PHOBIUS); SIGNAL_PEPTIDE (PHOBIUS); SIGNAL_PEPTIDE_C_REGION (PHOBIUS); SIGNAL_PEPTIDE_N_REGION (PHOBIUS); SIGNAL_PEPTIDE_H_REGION (PHOBIUS)
scaffold12.g1844.t1	chaperone protein	1188	20	3.83e-71	0.6625	1	F:ion binding		IPR001623 (PRINTS); IPR001623 (SMART); IPR001623 (PFAM); IPR001623 (G3DSA:1.10.287.GENE3D); PTHR24076 (PANTHER); IPR018253 (PROSITE_PATTERNS); IPR001623 (PROSITE_PROFILES); IPR001623 (SUPERFAMILY)
scaffold12.g1853.t1	transporter	1644	20	8.73e-61	0.4815	2	P:transmembrane transport; C:integral component of membrane		G3DSA:1.20.1250.20 (GENE3D); IPR011701 (PFAM); G3DSA:1.20.1250.20 (GENE3D); PTHR24003:SF433 (PANTHER); PTHR24003 (PANTHER); CYTOPLASMIC_DOMAIN (PHOBIUS); TRANSMEMBRANE (PHOBIUS); NON_CYTOPLASMIC_DOMAIN (PHOBIUS); TRANSMEMBRANE (PHOBIUS); TRANSMEMBRANE (PH
scaffold12.g1860.t1	dna-binding protein	1170	20	1.61e-43	0.733	1	F:DNA binding		IPR001005 (SMART); IPR001005 (PFAM); IPR009057 (G3DSA:1.10.10.GENE3D); IPR009057 (G3DSA:1.10.10.GENE3D); PTHR10641:SF476 (PANTHER); PTHR10641 (PANTHER); IPR017930 (PROSITE_PROFILES); IPR017930 (PROSITE_PROFILES); IPR009057 (SUPERFAMILY)
scaffold12.g1868.t1	phytanoyl- dioxygenase	1287	20	0	0.64	2	F:dioxygenase activity; P:oxidation-reduction process		IPR008775 (PFAM); G3DSA:2.60.120.620 (GENE3D); SSF51197 (SUPERFAMILY)
scaffold12.g1879.t1	f5 8 type c domain protein	1668	20	0	0.617	2	P:carbohydrate metabolic process; F:hydrolase activity, hydrolyzing O-glycosyl compounds		IPR023296 (G3DSA:2.115.10.GENE3D); IPR000421 (PFAM); IPR006710 (PFAM); IPR008979 (G3DSA:2.60.120.GENE3D); PTHR22925:SF3 (PANTHER); IPR006710 (PANTHER); NON_CYTOPLASMIC_DOMAIN (PHOBIUS); SIGNAL_PEPTIDE_N_REGION (PHOBIUS); SIGNAL_PEPTIDE (PHOBIUS); SIGNAL_P
scaffold12.g1936.t1	26s proteasome non-atpase regulatory subunit 10	939	20	2.18e-82	0.508	1	F:protein binding		IPR002110 (SMART); IPR020683 (G3DSA:1.25.40.GENE3D); PF13637 (PFAM); PTHR24198 (PANTHER); IPR020683 (PROSITE_PROFILES); IPR002110 (PROSITE_PROFILES); IPR002110 (PROSITE_PROFILES); IPR020683 (SUPERFAMILY)
scaffold12.g1955.t1	mandelate racemase muconate lactonizing protein	1107	20	0	0.7575	4	P:small molecule metabolic process; F:catalytic activity; P:regulation of transcription, DNA-templated; P:single-organism cellular process		IPR013342 (SMART); IPR029017 (G3DSA:3.30.390.GENE3D); IPR013341 (PFAM); PF13378 (PFAM); IPR029065 (G3DSA:3.20.20.GENE3D); IPR001354 (PANTHER); IPR029065 (SUPERFAMILY); IPR029017 (SUPERFAMILY)
scaffold12.g1992.t1	methyltransferase family protein	894	20	3.22e-121	0.635	2	P:metabolic process; F:methyltransferase activity		IPR013216 (PFAM); IPR029063 (G3DSA:3.40.50.GENE3D); IPR029063 (SUPERFAMILY)
scaffold12.g2128.t1	dehydrogenase	921	20	0	0.622	2	F:oxidoreductase activity; P:oxidation-reduction process		IPR002198 (PRINTS); IPR002347 (PRINTS); IPR016040 (G3DSA:3.40.50.GENE3D); IPR002198 (PFAM); PTHR24322 (PANTHER); PTHR24322:SF192 (PANTHER); IPR020904 (PROSITE_PATTERNS); SSF51735 (SUPERFAMILY)
scaffold12.g2135.t1	phosphatidylinositol phospholipase c	2196	20	0	0.576	2	P:lipid metabolic process; F:phosphoric diester hydrolase activity	EC:3.1	IPR000909 (SMART); IPR017946 (G3DSA:3.20.20.GENE3D); PTHR13593:SF37 (PANTHER); PTHR13593 (PANTHER); PTHR13593:SF37 (PANTHER); PTHR13593 (PANTHER); IPR000909 (PROSITE_PROFILES); SSF89372 (SUPERFAMILY); IPR017946 (SUPERFAMILY)
scaffold12.g2153.t1	glucose dehydrogenase	1134	20	0	0.77	4	P:carbohydrate metabolic process; F:oxidoreductase activity, acting on the CH-OH group of donors, quinone or similar compound as acceptor; F:quinone binding; P:oxidation-reduction process		IPR011042 (G3DSA:2.120.10.GENE3D); IPR012938 (PFAM); PTHR19328:SF13 (PANTHER); PTHR19328 (PANTHER); NON_CYTOPLASMIC_DOMAIN (PHOBIUS); SIGNAL_PEPTIDE_N_REGION (PHOBIUS); SIGNAL_PEPTIDE (PHOBIUS); SIGNAL_PEPTIDE_H_REGION (PHOBIUS); SIGNAL_PEPTIDE_C_REGION (
scaffold12.g2182.t1	uncharacterized protein FFUJ_14106	1938	20	4.49e-163	0.524	1	F:GTP binding		IPR006073 (PFAM); IPR018712 (PFAM); IPR027417 (G3DSA:3.40.50.GENE3D); IPR027417 (SUPERFAMILY)
scaffold12.g2186.t1	gnat family acetyltransferase	741	20	2.15e-110	0.613	2	P:acyl-carrier-protein biosynthetic process; F:N-acetyltransferase activity	EC:2.3.1	IPR000182 (PFAM); IPR016181 (G3DSA:3.40.630.GENE3D); PTHR13256 (PANTHER); IPR000182 (PROSITE_PROFILES); IPR016181 (SUPERFAMILY)
scaffold12.g2195.t1	ntp pyrophosphohydrolase	1413	20	1.05e-31	0.5125	1	F:hydrolase activity		IPR000086 (PFAM); IPR015797 (G3DSA:3.90.79.GENE3D); IPR000086 (PROSITE_PROFILES); IPR015797 (SUPERFAMILY)
scaffold12.g2276.t1	hypothetical protein UCDDA912_g01989	798	20	8.15e-97	0.572				IPR017359 (PANTHER)
scaffold12.g2300.t1	endoribonuclease l-psp	423	20	2.67e-61	0.7075				IPR013813 (G3DSA:3.30.1330.GENE3D); NON_CYTOPLASMIC_DOMAIN (PHOBIUS); SIGNAL_PEPTIDE_C_REGION (PHOBIUS); SIGNAL_PEPTIDE_N_REGION (PHOBIUS); SIGNAL_PEPTIDE_H_REGION (PHOBIUS); SIGNAL_PEPTIDE (PHOBIUS); SignalP-TM (SIGNALP_GRAM_POSITIVE); SignalP-noTM (SIGN
scaffold12.g2561.t1	hypothetical protein	1134	20	6.62e-23	0.488				IPR018712 (PFAM)
scaffold12.g2569.t1	methyltransferase-like protein	864	20	9.54e-107	0.502	3	F:methyltransferase activity; F:transferase activity; P:methylation		no IPS match
scaffold12.g2649.t1	prolyl aminopeptidase	255	20	5.21e-14	0.6615	3	P:metabolic process; P:cellular process; F:hydrolase activity		IPR029058 (G3DSA:3.40.50.GENE3D); IPR029058 (SUPERFAMILY)
scaffold7.g2665.t1	aspartic-type endopeptidase protein	1275	20	2.85e-151	0.528	2	F:aspartic-type endopeptidase activity; P:proteolysis	EC:3.4.23	IPR001461 (PRINTS); IPR021109 (G3DSA:2.40.70.GENE3D); IPR021109 (G3DSA:2.40.70.GENE3D); IPR001461 (PFAM); PTHR13683:SF253 (PANTHER); IPR001461 (PANTHER); IPR001969 (PROSITE_PATTERNS); SIGNAL_PEPTIDE (PHOBIUS); SIGNAL_PEPTIDE_C_REGION (PHOBIUS); SIGNAL_PEP
scaffold7.g2670.t1	rna ligase cyclic nucleotide phosphodiesterase	801	20	3.53e-45	0.564	10	P:fungal-type cell wall biogenesis; F:nucleotidyltransferase activity; C:cell tip; C:cytoplasm; P:GDP-mannose biosynthetic process; P:metabolic process; C:cytosol; P:biosynthetic process; F:transferase activity; F:ligase activity		PF13563 (PFAM); SignalP-TM (SIGNALP_GRAM_POSITIVE)
scaffold7.g2728.t1	transcription factor iiic-like protein	2079	20	0	0.5725	2	C:nucleus; F:molecular_function		IPR025451 (PFAM); PTHR14689:SF0 (PANTHER); PTHR14689 (PANTHER); PTHR14689 (PANTHER); PTHR14689:SF0 (PANTHER)
scaffold7.g2859.t1	ankyrin repeat domain	621	20	9.38e-63	0.665	1	F:protein binding		IPR002110 (SMART); PF13857 (PFAM); IPR020683 (G3DSA:1.25.40.GENE3D); PTHR24188 (PANTHER); IPR002110 (PROSITE_PROFILES); IPR020683 (PROSITE_PROFILES); IPR020683 (SUPERFAMILY)
scaffold59.g3028.t1	hypothetical protein PV05_06931	789	20	1.55e-47	0.506	3	F:zinc ion binding; F:protein binding; P:regulation of transcription, DNA-templated		IPR001841 (SMART); IPR013083 (G3DSA:3.30.40.GENE3D); IPR005033 (PFAM); IPR001841 (PFAM); IPR001841 (PROSITE_PROFILES); IPR005033 (PROSITE_PROFILES); SSF57850 (SUPERFAMILY)
scaffold61.g4413.t1	alpha beta hydrolase	1068	20	0	0.534	4	P:metabolic process; P:proteolysis; F:peptidase activity; F:hydrolase activity		IPR000073 (PFAM); IPR029058 (G3DSA:3.40.50.GENE3D); PTHR10992 (PANTHER); PTHR10992:SF752 (PANTHER); PTHR10992:SF752 (PANTHER); PTHR10992 (PANTHER); IPR029058 (SUPERFAMILY)
scaffold6.g4595.t1	dehydrogenase	891	20	8.91e-128	0.5935	2	F:oxidoreductase activity; P:metabolic process		IPR002198 (PRINTS); IPR002347 (PRINTS); IPR002198 (PFAM); IPR016040 (G3DSA:3.40.50.GENE3D); PTHR24322:SF192 (PANTHER); PTHR24322 (PANTHER); IPR020904 (PROSITE_PATTERNS); SSF51735 (SUPERFAMILY)
scaffold5.g4902.t1	alpha beta hydrolase	1038	20	2.79e-66	0.5275	7	P:biological_process; F:hydrogen ion transmembrane transporter activity; P:ATP hydrolysis coupled proton transport; P:metabolic process; C:proton-transporting V-type ATPase, V0 domain; C:cellular_component; F:hydrolase activity		IPR029058 (G3DSA:3.40.50.GENE3D); IPR022742 (PFAM); IPR029058 (SUPERFAMILY)
scaffold5.g5222.t1	ankyrin domain partial	1068	20	1.36e-19	0.551	1	F:protein binding		IPR002110 (PRINTS); IPR002110 (SMART); IPR020683 (PFAM); PF13857 (PFAM); IPR020683 (G3DSA:1.25.40.GENE3D); PTHR24198 (PANTHER); IPR002110 (PROSITE_PROFILES); IPR002110 (PROSITE_PROFILES); IPR020683 (PROSITE_PROFILES); IPR002110 (PROSITE_PROFILES); IPR0206
scaffold59.g3032.t1	alpha beta hydrolase	549	20	7.09e-33	0.5565	2	P:metabolic process; F:hydrolase activity		IPR013094 (PFAM); IPR029058 (G3DSA:3.40.50.GENE3D); PTHR23024 (PANTHER); PTHR23024:SF47 (PANTHER); NON_CYTOPLASMIC_DOMAIN (PHOBIUS); SIGNAL_PEPTIDE_N_REGION (PHOBIUS); SIGNAL_PEPTIDE_C_REGION (PHOBIUS); SIGNAL_PEPTIDE (PHOBIUS); SIGNAL_PEPTIDE_H_REGION (P
scaffold59.g3059.t1	hypothetical protein UCDDA912_g09749	708	20	9.92e-75	0.64				SignalP-TM (SIGNALP_GRAM_POSITIVE)
scaffold59.g3062.t1	iron zinc ion transporter	1644	20	0	0.608	3	P:transmembrane transport; P:transition metal ion transport; C:cell part		IPR007251 (PFAM); TRANSMEMBRANE (PHOBIUS); CYTOPLASMIC_DOMAIN (PHOBIUS); TRANSMEMBRANE (PHOBIUS); CYTOPLASMIC_DOMAIN (PHOBIUS); NON_CYTOPLASMIC_DOMAIN (PHOBIUS); NON_CYTOPLASMIC_DOMAIN (PHOBIUS); TRANSMEMBRANE (PHOBIUS); TRANSMEMBRANE (PHOBIUS); NON_CYTOP
scaffold59.g3063.t1	hypothetical protein PFICI_12861	2415	20	0	0.7065	2	F:catalytic activity; P:metabolic process		IPR016195 (SUPERFAMILY)
scaffold130.g3172.t1	methyltransferase type 11 protein	639	20	4.16e-48	0.5915	7	P:biological_process; P:metabolic process; F:methyltransferase activity; F:transferase activity; C:cellular_component; F:molecular_function; P:methylation		IPR029063 (G3DSA:3.40.50.GENE3D); IPR029063 (SUPERFAMILY)
scaffold4.g3273.t1	secreted protein	1710	20	0	0.773	3	F:beta-mannosidase activity; P:xylan catabolic process; P:mannan catabolic process	EC:3.2.1.25; EC:3.2.1	PTHR10066 (PANTHER); IPR028369 (PTHR10066:PANTHER); IPR011050 (SUPERFAMILY)
scaffold4.g3390.t1	endoribonuclease l-psp family protein	444	20	6.95e-70	0.6905				IPR013813 (G3DSA:3.30.1330.GENE3D); IPR006175 (PFAM); IPR013813 (SUPERFAMILY)
scaffold4.g3406.t1	homoserine o-acetyltransferase	1107	20	0	0.7055	4	P:methionine biosynthetic process; F:homoserine O-acetyltransferase activity; P:acyl-carrier-protein biosynthetic process; C:cytoplasm	EC:2.3.1.31; EC:2.3.1	IPR008220 (PIRSF); IPR000073 (PFAM); IPR029058 (G3DSA:3.40.50.GENE3D); PTHR32268 (PANTHER); IPR029058 (SUPERFAMILY)
scaffold4.g3409.t1	protein (sam-dependent methyltransferases) protein	771	20	2.29e-142	0.649	4	P:metabolic process; F:methyltransferase activity; F:transferase activity; P:methylation		IPR025714 (PFAM); IPR029063 (G3DSA:3.40.50.GENE3D); PTHR10108 (PANTHER); IPR029063 (SUPERFAMILY)
scaffold4.g3448.t1	metal tolerance protein 3 protein	495	20	6.31e-66	0.6555				SIGNAL_PEPTIDE_C_REGION (PHOBIUS); NON_CYTOPLASMIC_DOMAIN (PHOBIUS); TRANSMEMBRANE (PHOBIUS); CYTOPLASMIC_DOMAIN (PHOBIUS); SIGNAL_PEPTIDE (PHOBIUS); SIGNAL_PEPTIDE_H_REGION (PHOBIUS); SIGNAL_PEPTIDE_N_REGION (PHOBIUS); SignalP-TM (SIGNALP_GRAM_POSITIVE);
scaffold4.g3450.t1	acid protease	1251	20	1.18e-95	0.4755	2	F:aspartic-type endopeptidase activity; P:proteolysis	EC:3.4.23	IPR001461 (PRINTS); IPR021109 (G3DSA:2.40.70.GENE3D); IPR021109 (G3DSA:2.40.70.GENE3D); IPR001461 (PFAM); IPR001461 (PANTHER); SIGNAL_PEPTIDE_C_REGION (PHOBIUS); SIGNAL_PEPTIDE (PHOBIUS); SIGNAL_PEPTIDE_H_REGION (PHOBIUS); SIGNAL_PEPTIDE_N_REGION (PHOBIUS
scaffold4.g3461.t1	p-loop containing nucleoside triphosphate hydrolase protein	2928	20	0	0.574	2	P:metabolic process; F:helicase activity	EC:3.6.1; EC:3.6.1.15	IPR027417 (G3DSA:3.40.50.GENE3D); PF13087 (PFAM); PF13086 (PFAM); IPR027417 (G3DSA:3.40.50.GENE3D); IPR026127 (PTHR10887:PANTHER); PTHR10887 (PANTHER); PTHR10887 (PANTHER); IPR026127 (PTHR10887:PANTHER); IPR027417 (SUPERFAMILY)
scaffold4.g3514.t1	epoxide hydrolase	1089	20	4.56e-121	0.6185	1	F:catalytic activity		IPR000639 (PRINTS); IPR029058 (G3DSA:3.40.50.GENE3D); IPR000073 (PFAM); PTHR10992:SF305 (PANTHER); PTHR10992 (PANTHER); PTHR10992:SF305 (PANTHER); PTHR10992 (PANTHER); IPR029058 (SUPERFAMILY); TMhelix (TMHMM)
scaffold4.g3657.t1	patatin-like serine protein	3351	20	0	0.5375	3	F:zinc ion binding; F:protein binding; P:lipid metabolic process		IPR027417 (G3DSA:3.40.50.GENE3D); IPR013083 (G3DSA:3.30.40.GENE3D); G3DSA:3.40.1090.10 (GENE3D); IPR002641 (PFAM); PTHR24185 (PANTHER); IPR017907 (PROSITE_PATTERNS); IPR001841 (PROSITE_PROFILES); IPR027417 (SUPERFAMILY); IPR016035 (SUPERFAMILY)
scaffold4.g3850.t1	beta-lactamase domain-containing protein	1899	20	0	0.6935	6	F:zinc ion binding; P:penicillin biosynthetic process; F:sulfuric ester hydrolase activity; P:antibiotic catabolic process; F:protein dimerization activity; F:beta-lactamase activity	EC:3.5.2.6	IPR001279 (SMART); IPR029229 (PFAM); IPR029228 (PFAM); IPR001279 (PFAM); G3DSA:3.60.15.10 (GENE3D); PTHR11935 (PANTHER); PTHR11935 (PANTHER); PTHR11935:SF93 (PANTHER); PTHR11935:SF93 (PANTHER); IPR001018 (PROSITE_PATTERNS); SSF56281 (SUPERFAMILY); IPR0030
scaffold4.g3889.t1	bleomycin resistance protein	456	20	3.47e-44	0.526				Coil (COILS); IPR025870 (PFAM); IPR029068 (G3DSA:3.10.180.GENE3D); IPR029068 (SUPERFAMILY)
scaffold4.g3918.t1	ethanolamine utilization protein eutt	474	20	5.7e-58	0.8105				IPR005624 (PFAM); SignalP-TM (SIGNALP_GRAM_POSITIVE); SSF143744 (SUPERFAMILY)
scaffold4.g3930.t1	alcohol dehydrogenase	1140	20	1.13e-112	0.596	3	F:zinc ion binding; F:oxidoreductase activity; P:oxidation-reduction process		IPR020843 (SMART); IPR016040 (G3DSA:3.40.50.GENE3D); IPR011032 (G3DSA:3.90.180.GENE3D); IPR013149 (PFAM); IPR002085 (PANTHER); IPR002085 (PANTHER); PTHR11695:SF419 (PANTHER); PTHR11695:SF419 (PANTHER); IPR011032 (SUPERFAMILY); SSF51735 (SUPERFAMILY)
scaffold4.g3948.t1	epoxide hydrolase	1164	20	0	0.761	2	P:metabolic process; F:cis-stilbene-oxide hydrolase activity	EC:3.3.2.9	IPR000639 (PRINTS); IPR029058 (G3DSA:3.40.50.GENE3D); IPR016292 (PIRSF); IPR010497 (PFAM); PTHR21661 (PANTHER); PTHR21661:SF14 (PANTHER); IPR029058 (SUPERFAMILY)
scaffold4.g3949.t1	proline-specific peptidase protein	1032	20	2.71e-92	0.6465	2	P:proteolysis; F:peptidase activity		IPR002410 (PRINTS); IPR029058 (G3DSA:3.40.50.GENE3D); IPR000073 (PFAM); PTHR10992 (PANTHER); PTHR10992:SF724 (PANTHER); IPR029058 (SUPERFAMILY)
scaffold4.g3951.t1	serine threonine protein	564	20	7.92e-64	0.748	4	F:ATP binding; P:serine family amino acid metabolic process; F:protein serine/threonine kinase activity; P:protein phosphorylation	EC:2.7.11	G3DSA:1.10.510.10 (GENE3D); IPR000719 (PFAM); PTHR24362:SF223 (PANTHER); PTHR24362 (PANTHER); IPR008271 (PROSITE_PATTERNS); IPR000719 (PROSITE_PROFILES); IPR011009 (SUPERFAMILY)
scaffold61.g4073.t1	aldo keto	957	20	3.25e-121	0.641				G3DSA:3.80.10.10 (GENE3D); PTHR24420:SF563 (PANTHER); PTHR24420 (PANTHER); NON_CYTOPLASMIC_DOMAIN (PHOBIUS); SIGNAL_PEPTIDE_C_REGION (PHOBIUS); SIGNAL_PEPTIDE (PHOBIUS); SIGNAL_PEPTIDE_N_REGION (PHOBIUS); SIGNAL_PEPTIDE_H_REGION (PHOBIUS); SignalP-noTM (S
scaffold61.g4080.t1	polyketide synthase protein	978	20	5.8e-52	0.545	2	F:methyltransferase activity; P:methylation		IPR007213 (PFAM); IPR029063 (G3DSA:3.40.50.GENE3D); IPR007213 (PANTHER); IPR029063 (SUPERFAMILY)
scaffold61.g4108.t1	nad -binding protein	990	20	0	0.743	3	F:coenzyme binding; F:catalytic activity; P:metabolic process		IPR016040 (G3DSA:3.40.50.GENE3D); IPR001509 (PFAM); PTHR10366 (PANTHER); PTHR10366:SF12 (PANTHER); SSF51735 (SUPERFAMILY)
scaffold61.g4131.t1	gnat family n-acetyltransferase	714	20	2.02e-36	0.4905	2	P:acyl-carrier-protein biosynthetic process; F:N-acetyltransferase activity	EC:2.3.1	IPR000182 (PFAM); IPR016181 (G3DSA:3.40.630.GENE3D); PTHR21471 (PANTHER); IPR000182 (PROSITE_PROFILES); IPR016181 (SUPERFAMILY)
scaffold61.g4142.t1	tetratricopeptide repeat family protein	474	20	6.59e-27	0.565	1	F:protein binding		IPR019734 (SMART); IPR011990 (G3DSA:1.25.40.GENE3D); PF13424 (PFAM); SSF48452 (SUPERFAMILY)
scaffold61.g4166.t1	rna recognition domain-containing protein	1497	20	3.8e-33	0.582	3	F:nucleotide binding; F:nucleic acid binding; C:cytoplasm		IPR000504 (SMART); IPR012677 (G3DSA:3.30.70.GENE3D); IPR000504 (PFAM); PTHR24012 (PANTHER); PTHR24012:SF320 (PANTHER); IPR000504 (PROSITE_PROFILES); SSF54928 (SUPERFAMILY)
scaffold61.g4169.t1	alpha beta hydrolase fold protein	2490	20	2.91e-76	0.5345	1	F:catalytic activity		IPR000073 (PFAM); IPR010730 (PFAM); IPR029058 (G3DSA:3.40.50.GENE3D); PTHR24148 (PANTHER); PTHR24148 (PANTHER); PTHR24148:SF16 (PANTHER); PTHR24148:SF16 (PANTHER); IPR029058 (SUPERFAMILY)
scaffold61.g4223.t1	dsba oxidoreductase	651	20	7.43e-112	0.7195	3	P:obsolete electron transport; F:protein disulfide oxidoreductase activity; P:oxidation-reduction process		IPR001853 (PFAM); IPR014440 (PIRSF); IPR012336 (G3DSA:3.40.30.GENE3D); PTHR13887 (PANTHER); IPR012336 (SUPERFAMILY)
scaffold61.g4294.t1	aldos-2-ulose dehydratase	2313	20	0	0.547				G3DSA:2.130.10.130 (GENE3D); SSF69318 (SUPERFAMILY)
scaffold61.g4295.t1	pyranose 2-oxidase	1617	20	3.82e-118	0.5645	5	F:pyranose oxidase activity; F:oxidoreductase activity, acting on CH-OH group of donors; F:flavin adenine dinucleotide binding; P:oxidation-reduction process; P:glucose metabolic process		G3DSA:3.50.50.60 (GENE3D); PTHR11552 (PANTHER); PTHR11552 (PANTHER); PTHR11552:SF60 (PANTHER); PTHR11552:SF60 (PANTHER); SSF51905 (SUPERFAMILY); SSF54373 (SUPERFAMILY)
scaffold61.g4317.t1	amp-dependent synthetase ligase	2739	20	6.5e-162	0.6575	2	P:metabolic process; F:ligase activity		Coil (COILS); IPR000873 (PFAM); G3DSA:3.40.50.980 (GENE3D); SSF56801 (SUPERFAMILY)
scaffold6.g4438.t1	dihydroxyphthalate decarboxylase	999	20	0	0.8165	1	F:lyase activity		G3DSA:3.40.190.10 (GENE3D); SSF53850 (SUPERFAMILY)
scaffold6.g4455.t1	thioredoxin-like protein 5	363	20	1.83e-30	0.6655	2	C:nucleus; C:cytosol		IPR010357 (PFAM); IPR012336 (G3DSA:3.40.30.GENE3D); IPR010357 (PANTHER); IPR012336 (SUPERFAMILY)
scaffold6.g4500.t1	fibronectin type iii domain-containing protein	1197	20	0	0.536	7	F:hydrolase activity, acting on ester bonds; P:biological_process; P:metabolic process; P:proteolysis; C:cellular_component; F:metallopeptidase activity; F:hydrolase activity		IPR013830 (G3DSA:3.40.50.GENE3D); TRANSMEMBRANE (PHOBIUS); NON_CYTOPLASMIC_DOMAIN (PHOBIUS); SIGNAL_PEPTIDE (PHOBIUS); CYTOPLASMIC_DOMAIN (PHOBIUS); SIGNAL_PEPTIDE_N_REGION (PHOBIUS); SIGNAL_PEPTIDE_H_REGION (PHOBIUS); SIGNAL_PEPTIDE_C_REGION (PHOBIUS); S
scaffold6.g4530.t1	subtilisin-like protease	2415	20	0	0.6665	2	P:proteolysis; F:serine-type endopeptidase activity	EC:3.4.21	IPR015500 (PRINTS); IPR010259 (PFAM); IPR003137 (PFAM); IPR000209 (PFAM); IPR000209 (G3DSA:3.40.50.GENE3D); G3DSA:3.50.30.30 (GENE3D); IPR010259 (G3DSA:3.30.70.GENE3D); PTHR10795:SF335 (PANTHER); IPR015500 (PANTHER); SIGNAL_PEPTIDE_N_REGION (PHOBIUS); NON
scaffold6.g4546.t1	glucose-methanol-choline oxidoreductase	1833	20	0	0.6455	3	F:oxidoreductase activity, acting on CH-OH group of donors; F:flavin adenine dinucleotide binding; P:oxidation-reduction process		IPR000172 (PFAM); IPR007867 (PFAM); G3DSA:3.50.50.60 (GENE3D); IPR012132 (PIRSF); PTHR11552 (PANTHER); PTHR11552:SF86 (PANTHER); IPR000172 (PROSITE_PATTERNS); SIGNAL_PEPTIDE_H_REGION (PHOBIUS); SIGNAL_PEPTIDE_N_REGION (PHOBIUS); SIGNAL_PEPTIDE_C_REGION (P
scaffold6.g4563.t1	-dihydroxypyridine 3-monooxygenase	1329	20	0	0.7205	2	P:oxidation-reduction process; F:monooxygenase activity		PR00420 (PRINTS); G3DSA:3.50.50.60 (GENE3D); PTHR13789:SF107 (PANTHER); PTHR13789 (PANTHER); CYTOPLASMIC_DOMAIN (PHOBIUS); TRANSMEMBRANE (PHOBIUS); NON_CYTOPLASMIC_DOMAIN (PHOBIUS); SSF54373 (SUPERFAMILY); SSF51905 (SUPERFAMILY)
scaffold6.g4568.t1	presenilins-associated rhomboid-like mitochondrial-like protein	1050	20	1.7e-174	0.4775	3	P:proteolysis; F:serine-type endopeptidase activity; C:integral component of membrane	EC:3.4.21	IPR022764 (PFAM); IPR022764 (G3DSA:1.20.1540.GENE3D); IPR002610 (PANTHER); PTHR22936:SF16 (PANTHER); PTHR22936:SF16 (PANTHER); IPR002610 (PANTHER); TRANSMEMBRANE (PHOBIUS); TRANSMEMBRANE (PHOBIUS); CYTOPLASMIC_DOMAIN (PHOBIUS); CYTOPLASMIC_DOMAIN (PHOBIUS
scaffold6.g4571.t1	3-beta-hydroxysteroid dehydrogenase protein	2199	20	1.21e-167	0.636	2	F:oxidoreductase activity; P:oxidation-reduction process		IPR002347 (PRINTS); IPR016040 (G3DSA:3.40.50.GENE3D); IPR002198 (PFAM); PTHR24310:SF0 (PANTHER); PTHR24310 (PANTHER); IPR020904 (PROSITE_PATTERNS); NON_CYTOPLASMIC_DOMAIN (PHOBIUS); NON_CYTOPLASMIC_DOMAIN (PHOBIUS); CYTOPLASMIC_DOMAIN (PHOBIUS); TRANSMEMB
scaffold6.g4574.t1	hypothetical protein UCDDA912_g08178	591	20	7.26e-66	0.681				no IPS match
scaffold6.g4588.t1	beta-xylosidase	3786	20	0	0.6495	2	P:carbohydrate metabolic process; F:hydrolase activity, hydrolyzing O-glycosyl compounds		IPR000514 (PRINTS); IPR013781 (G3DSA:3.20.20.GENE3D); IPR000514 (PFAM); G3DSA:2.60.40.1500 (GENE3D); PTHR12631 (PANTHER); PTHR12631:SF4 (PANTHER); SignalP-TM (SIGNALP_GRAM_POSITIVE); SSF51011 (SUPERFAMILY); IPR017853 (SUPERFAMILY)
scaffold6.g4616.t1	peptidase m61 domain-containing protein	1485	20	1.45e-80	0.4875	2	P:biological_process; F:molecular_function		no IPS match
scaffold6.g4674.t1	xylitol oxidase	2343	20	0	0.557	3	F:oxidoreductase activity, acting on CH-OH group of donors; F:flavin adenine dinucleotide binding; P:oxidation-reduction process		IPR006094 (PFAM); IPR016169 (G3DSA:3.30.465.GENE3D); IPR016167 (G3DSA:3.30.43.GENE3D); PTHR13878:SF5 (PANTHER); PTHR13878 (PANTHER); IPR016166 (PROSITE_PROFILES); IPR016166 (SUPERFAMILY)
scaffold6.g4693.t1	hypothetical protein S7711_03357	1065	20	1.46e-65	0.5745	3	P:biological_process; C:cellular_component; F:molecular_function		IPR019268 (PFAM)
scaffold6.g4699.t1	adp-ribosylation crystallin j1 protein	2217	20	0	0.6385	5	P:biological_process; P:metabolic process; C:cellular_component; F:molecular_function; F:hydrolase activity		IPR005502 (PFAM); IPR005502 (SUPERFAMILY)
scaffold6.g4752.t1	hypothetical protein MPH_05536	1092	20	4.01e-141	0.605	3	P:biological_process; C:cellular_component; F:molecular_function		G3DSA:3.20.20.210 (GENE3D); SSF51726 (SUPERFAMILY)
scaffold6.g4757.t1	pyridine nucleotide-disulfide oxidoreductase	861	20	2.12e-106	0.721	3	P:biological_process; C:cellular_component; F:molecular_function		G3DSA:3.50.50.60 (GENE3D); PF12831 (PFAM); IPR008979 (G3DSA:2.60.120.GENE3D); PTHR10668:SF48 (PANTHER); PTHR10668 (PANTHER); SSF51905 (SUPERFAMILY)
scaffold6.g4758.t1	fad dependent oxidoreductase	888	20	5.08e-115	0.724	6	P:biological_process; F:oxidoreductase activity; P:metabolic process; P:oxidation-reduction process; C:cellular_component; F:molecular_function		G3DSA:3.50.50.60 (GENE3D); PF12831 (PFAM)
scaffold6.g4825.t1	cruciform cutting endonuclease mitochondrial protein	1179	20	0	0.4525	1	F:nucleic acid binding		IPR015242 (PFAM); IPR012337 (G3DSA:3.30.420.GENE3D); IPR012337 (SUPERFAMILY)
scaffold5.g4932.t1	abc transporter substrate-binding protein	969	20	0	0.6635				IPR015168 (PFAM); G3DSA:3.40.190.10 (GENE3D); PTHR30024 (PANTHER); PTHR30024:SF1 (PANTHER); SIGNAL_PEPTIDE_C_REGION (PHOBIUS); NON_CYTOPLASMIC_DOMAIN (PHOBIUS); SIGNAL_PEPTIDE_H_REGION (PHOBIUS); SIGNAL_PEPTIDE_N_REGION (PHOBIUS); SIGNAL_PEPTIDE (PHOBIUS)
scaffold5.g4969.t1	family transcriptional regulator	930	20	1.03e-61	0.5835				IPR008030 (PFAM); IPR016040 (G3DSA:3.40.50.GENE3D); PTHR14194 (PANTHER); PTHR14194:SF27 (PANTHER); SSF51735 (SUPERFAMILY)
scaffold5.g4990.t1	crp fnr family transcriptional regulator	1209	20	6.14e-116	0.5275	2	F:catalytic activity; P:metabolic process		IPR029062 (G3DSA:3.40.50.GENE3D); IPR029010 (PFAM); TRANSMEMBRANE (PHOBIUS); CYTOPLASMIC_DOMAIN (PHOBIUS); SIGNAL_PEPTIDE_H_REGION (PHOBIUS); NON_CYTOPLASMIC_DOMAIN (PHOBIUS); SIGNAL_PEPTIDE_N_REGION (PHOBIUS); SIGNAL_PEPTIDE_C_REGION (PHOBIUS); SIGNAL_PE
scaffold5.g5021.t1	arginine metabolism regulation protein ii	1842	20	0	0.4715	4	C:nucleus; F:zinc ion binding; P:regulation of transcription, DNA-templated; F:RNA polymerase II transcription factor activity, sequence-specific DNA binding		IPR001138 (SMART); IPR001138 (G3DSA:4.10.240.GENE3D); IPR021858 (PFAM); IPR001138 (PFAM); PTHR31069:SF2 (PANTHER); PTHR31069 (PANTHER); IPR001138 (PROSITE_PATTERNS); IPR001138 (PROSITE_PROFILES); IPR001138 (SUPERFAMILY)
scaffold5.g5036.t1	beta-lactamase domain protein	1068	20	1.69e-117	0.664	5	P:biological_process; F:zinc ion binding; P:antibiotic catabolic process; C:cellular_component; F:beta-lactamase activity		IPR001279 (SMART); G3DSA:3.60.15.10 (GENE3D); IPR001279 (PFAM); PTHR11935 (PANTHER); SSF56281 (SUPERFAMILY)
scaffold5.g5086.t1	proline-specific peptidase protein	978	20	2.69e-149	0.6935	2	P:proteolysis; F:peptidase activity		IPR002410 (PRINTS); IPR029058 (G3DSA:3.40.50.GENE3D); IPR005945 (TIGRFAM); IPR000073 (PFAM); IPR005945 (PIRSF); PTHR10992 (PANTHER); PTHR10992:SF724 (PANTHER); IPR029058 (SUPERFAMILY)
scaffold5.g5090.t1	vacuolar sorting protein vps1 dynamin	792	20	1.04e-126	0.6425	3	P:biological_process; C:cellular_component; F:molecular_function		no IPS match
scaffold5.g5121.t1	set domain-containing protein	1158	20	6.77e-18	0.468	1	F:protein binding		IPR001214 (SMART); G3DSA:2.170.270.10 (GENE3D); IPR001214 (PFAM); PTHR12197 (PANTHER); IPR001214 (PROSITE_PROFILES); SSF82199 (SUPERFAMILY)
scaffold5.g5133.t1	serine threonine protein kinase	777	20	6.27e-68	0.547	3	F:ATP binding; F:protein kinase activity; P:protein phosphorylation		IPR002290 (SMART); IPR000719 (PFAM); G3DSA:1.10.510.10 (GENE3D); PTHR24362 (PANTHER); IPR008271 (PROSITE_PATTERNS); IPR000719 (PROSITE_PROFILES); IPR011009 (SUPERFAMILY)
scaffold5.g5138.t1	aba 3 protein	1218	20	0	0.7	3	P:nucleocytoplasmic transport; F:structural constituent of nuclear pore; C:nuclear pore		no IPS match
scaffold5.g5182.t1	zinc cadmium resistance protein	621	20	5.01e-31	0.575				IPR009288 (PFAM); IPR013024 (G3DSA:3.10.490.GENE3D); PTHR31544 (PANTHER); IPR013024 (SUPERFAMILY)
scaffold5.g5216.t1	ankyrin repeat protein	1530	20	4.26e-43	0.471	1	F:protein binding		IPR002110 (PRINTS); IPR002110 (SMART); PF13637 (PFAM); IPR002110 (PFAM); IPR020683 (G3DSA:1.25.40.GENE3D); IPR020683 (G3DSA:1.25.40.GENE3D); IPR020683 (PFAM); PTHR24123 (PANTHER); IPR002110 (PROSITE_PROFILES); IPR002110 (PROSITE_PROFILES); IPR002110 (PROS
scaffold1.g5446.t1	glycoside hydrolase family 5 protein	1299	20	0	0.7315	2	P:carbohydrate metabolic process; F:hydrolase activity, acting on glycosyl bonds		IPR013781 (G3DSA:3.20.20.GENE3D); PTHR31451:SF4 (PANTHER); PTHR31451 (PANTHER); SIGNAL_PEPTIDE_N_REGION (PHOBIUS); SIGNAL_PEPTIDE (PHOBIUS); NON_CYTOPLASMIC_DOMAIN (PHOBIUS); SIGNAL_PEPTIDE_C_REGION (PHOBIUS); SIGNAL_PEPTIDE_H_REGION (PHOBIUS); SignalP-no
scaffold1.g5461.t1	lumazine-binding protein	387	20	1.93e-75	0.753	6	P:nucleocytoplasmic transport; P:biological_process; F:structural constituent of nuclear pore; C:cellular_component; F:molecular_function; C:nuclear pore		G3DSA:3.10.450.50 (GENE3D); PF12893 (PFAM); SSF54427 (SUPERFAMILY)
scaffold44.g5671.t1	benzaldehyde lyase	1827	20	0	0.649	4	F:magnesium ion binding; F:thiamine pyrophosphate binding; P:metabolic process; F:lyase activity		IPR011766 (PFAM); IPR012001 (PFAM); IPR029061 (G3DSA:3.40.50.GENE3D); IPR012000 (PFAM); IPR029061 (G3DSA:3.40.50.GENE3D); IPR029035 (G3DSA:3.40.50.GENE3D); PTHR18968:SF13 (PANTHER); PTHR18968 (PANTHER); IPR000399 (PROSITE_PATTERNS); IPR029061 (SUPERFAMILY
scaffold44.g5703.t1	hypothetical protein PFICI_07045	828	20	2.12e-43	0.6665	3	P:biological_process; C:cellular_component; F:molecular_function		CYTOPLASMIC_DOMAIN (PHOBIUS); TRANSMEMBRANE (PHOBIUS); CYTOPLASMIC_DOMAIN (PHOBIUS); NON_CYTOPLASMIC_DOMAIN (PHOBIUS); TRANSMEMBRANE (PHOBIUS); TMhelix (TMHMM); TMhelix (TMHMM)
scaffold20.g6867.t1	aldo-keto reductase	4422	20	1.49e-151	0.8585	2	F:oxidoreductase activity; P:oxidation-reduction process		Coil (COILS); IPR002885 (PFAM); IPR002885 (TIGRFAM); IPR023210 (G3DSA:3.20.20.GENE3D); IPR023210 (PFAM); PTHR11732:SF163 (PANTHER); IPR001395 (PANTHER); IPR002885 (PROSITE_PROFILES); IPR002885 (PROSITE_PROFILES); IPR002885 (PROSITE_PROFILES); IPR002885 (P
scaffold81.g7819.t1	caf1 family	1566	20	4.41e-108	0.4895	2	F:nucleic acid binding; C:nucleus		IPR012337 (G3DSA:3.30.420.GENE3D); IPR006941 (PFAM); PTHR15092 (PANTHER); PTHR15092:SF22 (PANTHER); PTHR15092:SF22 (PANTHER); PTHR15092 (PANTHER); IPR012337 (SUPERFAMILY)
scaffold44.g5723.t1	amp-binding enzyme	3537	20	0	0.5045	2	F:catalytic activity; P:metabolic process		IPR009081 (G3DSA:1.10.1200.GENE3D); G3DSA:2.30.38.10 (GENE3D); IPR000873 (PFAM); G3DSA:3.40.50.980 (GENE3D); G3DSA:3.40.50.980 (GENE3D); G3DSA:3.30.300.30 (GENE3D); PTHR24095 (PANTHER); IPR020845 (PROSITE_PATTERNS); IPR009081 (SUPERFAMILY); SSF56801 (SUPE
scaffold44.g5751.t1	metallo-beta-lactamase superfamily protein	1059	20	0	0.724				G3DSA:3.60.15.10 (GENE3D); PTHR13754:SF13 (PANTHER); PTHR13754 (PANTHER); SSF56281 (SUPERFAMILY)
scaffold44.g5761.t1	bacterial alpha-l-rhamnosidase domain protein	1773	20	0	0.6145	2	F:catalytic activity; P:metabolic process		IPR008902 (PFAM); IPR008928 (SUPERFAMILY)
scaffold44.g5766.t1	f-box domain protein	2013	20	6.31e-126	0.6245	1	F:protein binding		G3DSA:3.80.10.10 (GENE3D); IPR010424 (PFAM); IPR014710 (G3DSA:2.60.120.GENE3D); IPR001810 (PROSITE_PROFILES); SSF52047 (SUPERFAMILY); IPR011051 (SUPERFAMILY)
scaffold44.g5782.t1	carboxylesterase	1668	20	0	0.739	1	F:hydrolase activity		Coil (COILS); IPR002018 (PFAM); IPR029058 (G3DSA:3.40.50.GENE3D); PTHR11559:SF151 (PANTHER); PTHR11559 (PANTHER); SIGNAL_PEPTIDE_H_REGION (PHOBIUS); SIGNAL_PEPTIDE (PHOBIUS); SIGNAL_PEPTIDE_C_REGION (PHOBIUS); SIGNAL_PEPTIDE_N_REGION (PHOBIUS); NON_CYTOPL
scaffold44.g5843.t1	short-chain dehydrogenase	984	20	0	0.563	2	F:oxidoreductase activity; P:oxidation-reduction process		Coil (COILS); IPR002347 (PRINTS); IPR002198 (PFAM); IPR016040 (G3DSA:3.40.50.GENE3D); PTHR24322 (PANTHER); NON_CYTOPLASMIC_DOMAIN (PHOBIUS); SIGNAL_PEPTIDE (PHOBIUS); SIGNAL_PEPTIDE_H_REGION (PHOBIUS); SIGNAL_PEPTIDE_N_REGION (PHOBIUS); SIGNAL_PEPTIDE_C_R
scaffold44.g5900.t1	serine threonine protein kinase	1635	20	0	0.5035	3	F:ATP binding; F:protein kinase activity; P:protein phosphorylation		G3DSA:1.10.510.10 (GENE3D); IPR000719 (PFAM); IPR000719 (PROSITE_PROFILES); IPR011009 (SUPERFAMILY)
scaffold44.g5907.t1	alpha-galactosidase	2994	20	0	0.6555	1	F:catalytic activity		IPR013737 (PFAM); IPR008979 (G3DSA:2.60.120.GENE3D); IPR008902 (PFAM); SIGNAL_PEPTIDE_C_REGION (PHOBIUS); NON_CYTOPLASMIC_DOMAIN (PHOBIUS); SIGNAL_PEPTIDE (PHOBIUS); SIGNAL_PEPTIDE_H_REGION (PHOBIUS); SIGNAL_PEPTIDE_N_REGION (PHOBIUS); SignalP-TM (SIGNALP
scaffold44.g5942.t1	phospholipase	2493	20	0	0.693	2	F:catalytic activity; P:metabolic process		IPR001736 (SMART); IPR025202 (PFAM); G3DSA:3.30.870.10 (GENE3D); PTHR21248:SF3 (PANTHER); PTHR21248 (PANTHER); IPR001736 (PROSITE_PROFILES); IPR001736 (PROSITE_PROFILES); SSF56024 (SUPERFAMILY); SSF56024 (SUPERFAMILY)
scaffold44.g5957.t1	family protein	741	20	8.38e-71	0.599	4	F:catalytic activity; P:metabolic process; P:glutamine metabolic process; F:transferase activity		IPR002818 (PFAM); IPR029062 (G3DSA:3.40.50.GENE3D); PTHR11019:SF67 (PANTHER); PTHR11019 (PANTHER); TRANSMEMBRANE (PHOBIUS); CYTOPLASMIC_DOMAIN (PHOBIUS); NON_CYTOPLASMIC_DOMAIN (PHOBIUS); IPR029062 (SUPERFAMILY)
scaffold49.g5972.t1	glutathione s-transferase	861	20	8.04e-64	0.644	1	F:protein binding		IPR012336 (G3DSA:3.40.30.GENE3D); IPR010987 (G3DSA:1.20.1050.GENE3D); IPR004045 (PFAM); IPR004046 (PFAM); PTHR11260 (PANTHER); IPR004045 (PROSITE_PROFILES); IPR010987 (PROSITE_PROFILES); IPR012336 (SUPERFAMILY); IPR010987 (SUPERFAMILY)
scaffold49.g5974.t1	ribonuclease h	2298	20	7.14e-104	0.53				IPR011320 (PFAM); IPR011320 (G3DSA:3.40.970.GENE3D); PTHR10642:SF0 (PANTHER); PTHR10642 (PANTHER); IPR009027 (SUPERFAMILY)
scaffold49.g5983.t1	fungal specific transcription factor domain-containing protein	2070	20	2.74e-127	0.4945	5	C:nucleus; F:DNA binding; F:zinc ion binding; P:regulation of transcription, DNA-templated; F:RNA polymerase II transcription factor activity, sequence-specific DNA binding		IPR007219 (SMART); IPR007219 (PFAM); PTHR31944 (PANTHER); IPR001138 (SUPERFAMILY)
scaffold49.g5991.t1	serine threonine protein kinase	2088	20	0	0.642	6	F:nucleotide binding; F:ATP binding; P:phosphorylation; F:protein serine/threonine kinase activity; P:protein phosphorylation; F:kinase activity		IPR027417 (G3DSA:3.40.50.GENE3D); IPR005532 (PFAM); IPR005532 (G3DSA:3.90.1580.GENE3D); PTHR23150 (PANTHER); IPR027417 (SUPERFAMILY); IPR016187 (SUPERFAMILY)
scaffold49.g6078.t1	ankyrin unc44	1548	20	3.06e-139	0.4955	1	F:protein binding		IPR002110 (SMART); IPR020683 (G3DSA:1.25.40.GENE3D); IPR020683 (PFAM); PTHR24198 (PANTHER); IPR002110 (PROSITE_PROFILES); IPR002110 (PROSITE_PROFILES); IPR002110 (PROSITE_PROFILES); IPR020683 (PROSITE_PROFILES); IPR020683 (SUPERFAMILY)
scaffold49.g6110.t1	dna repair and transcription factor	771	20	9.33e-41	0.6865	8	P:DNA repair; C:transcription factor complex; F:transcription factor activity, sequence-specific DNA binding; F:zinc ion binding; P:regulation of transcription, DNA-templated; F:methyltransferase activity; F:sequence-specific DNA binding; P:regulation of		IPR004026 (G3DSA:3.40.10.GENE3D); IPR009057 (G3DSA:1.10.10.GENE3D); IPR004026 (PFAM); IPR018060 (PFAM); PTHR11019:SF78 (PANTHER); PTHR11019 (PANTHER); IPR018060 (PROSITE_PROFILES); IPR004026 (SUPERFAMILY); IPR009057 (SUPERFAMILY)
scaffold49.g6112.t1	squalene-hopene cyclase	2091	20	0	0.622	2	F:intramolecular transferase activity; P:hopanoid biosynthetic process		PF13243 (PFAM); PF13249 (PFAM); IPR008930 (G3DSA:1.50.10.GENE3D); IPR008930 (G3DSA:1.50.10.GENE3D); IPR018333 (TIGRFAM); IPR006400 (TIGRFAM); PTHR11764 (PANTHER); IPR008930 (SUPERFAMILY); IPR008930 (SUPERFAMILY)
scaffold49.g6147.t1	fibronectin type iii domain protein	1797	20	0	0.5565	2	P:metabolic process; F:hydrolase activity		IPR013830 (G3DSA:3.40.50.GENE3D); PF13472 (PFAM); SIGNAL_PEPTIDE_H_REGION (PHOBIUS); SIGNAL_PEPTIDE (PHOBIUS); SIGNAL_PEPTIDE_N_REGION (PHOBIUS); NON_CYTOPLASMIC_DOMAIN (PHOBIUS); SIGNAL_PEPTIDE_C_REGION (PHOBIUS); SignalP-noTM (SIGNALP_EUK); SignalP-noTM
scaffold49.g6183.t1	nad dependent epimerase dehydratase	2556	20	2.16e-137	0.624	3	P:biological_process; C:cellular_component; F:molecular_function		IPR027417 (G3DSA:3.40.50.GENE3D); IPR021514 (PFAM); PTHR10366 (PANTHER); PTHR10366:SF302 (PANTHER); CYTOPLASMIC_DOMAIN (PHOBIUS); NON_CYTOPLASMIC_DOMAIN (PHOBIUS); CYTOPLASMIC_DOMAIN (PHOBIUS); TRANSMEMBRANE (PHOBIUS); TRANSMEMBRANE (PHOBIUS); TRANSMEMBRA
scaffold49.g6184.t1	atpase family aaa domain-containing protein 1- partial	6120	20	9.35e-115	0.5715	1	F:ATP binding		Coil (COILS); IPR003593 (SMART); G3DSA:1.10.8.60 (GENE3D); IPR027417 (G3DSA:3.40.50.GENE3D); IPR003959 (PFAM); IPR010730 (PFAM); PTHR23074 (PANTHER); PTHR23074:SF70 (PANTHER); IPR027417 (SUPERFAMILY)
scaffold49.g6188.t1	fad -dependent oxidoreductase protein	2076	20	0	0.777	3	P:biological_process; C:cellular_component; F:molecular_function		G3DSA:3.50.50.60 (GENE3D); PF13454 (PFAM); SSF51905 (SUPERFAMILY)
scaffold49.g6227.t1	methyltransferase	1038	20	5.24e-28	0.6175	1	F:transferase activity		IPR025714 (PFAM); IPR029063 (G3DSA:3.40.50.GENE3D); PTHR10108:SF726 (PANTHER); PTHR10108 (PANTHER); SIGNAL_PEPTIDE_C_REGION (PHOBIUS); NON_CYTOPLASMIC_DOMAIN (PHOBIUS); SIGNAL_PEPTIDE (PHOBIUS); SIGNAL_PEPTIDE_N_REGION (PHOBIUS); SIGNAL_PEPTIDE_H_REGION (
scaffold49.g6231.t1	glycoside hydrolase family 45 protein	750	20	2.97e-45	0.706	2	P:metabolic process; F:hydrolase activity		IPR009009 (G3DSA:2.40.40.GENE3D); SIGNAL_PEPTIDE_N_REGION (PHOBIUS); SIGNAL_PEPTIDE (PHOBIUS); SIGNAL_PEPTIDE_C_REGION (PHOBIUS); NON_CYTOPLASMIC_DOMAIN (PHOBIUS); SIGNAL_PEPTIDE_H_REGION (PHOBIUS); SignalP-noTM (SIGNALP_EUK); SignalP-TM (SIGNALP_GRAM_POS
scaffold49.g6244.t1	methyltransferase protein	810	20	1.7e-160	0.647	4	P:metabolic process; F:methyltransferase activity; F:transferase activity; P:methylation		PF12847 (PFAM); IPR029063 (G3DSA:3.40.50.GENE3D); PTHR10108 (PANTHER); IPR029063 (SUPERFAMILY)
scaffold49.g6256.t1	ankyrin repeat domain-containing protein 44	2397	20	5.54e-69	0.434	1	F:protein binding		Coil (COILS); IPR002110 (SMART); IPR020683 (G3DSA:1.25.40.GENE3D); IPR020683 (PFAM); PF13637 (PFAM); IPR020683 (G3DSA:1.25.40.GENE3D); PTHR24198 (PANTHER); IPR020683 (PROSITE_PROFILES); IPR002110 (PROSITE_PROFILES); IPR002110 (PROSITE_PROFILES); IPR020683
scaffold49.g6259.t1	basic-leucine zipper transcription factor	1059	20	2.1e-43	0.569	6	C:transcription factor complex; F:transcription factor activity, sequence-specific DNA binding; F:protein binding; P:regulation of transcription, DNA-templated; F:sequence-specific DNA binding; P:regulation of transcription, DNA-templated		IPR002110 (SMART); IPR020683 (PFAM); IPR020683 (G3DSA:1.25.40.GENE3D); PTHR24198 (PANTHER); IPR004827 (PROSITE_PATTERNS); IPR020683 (PROSITE_PROFILES); IPR002110 (PROSITE_PROFILES); IPR002110 (PROSITE_PROFILES); SSF57959 (SUPERFAMILY); IPR020683 (SUPERFAM
scaffold22.g6433.t1	family protein	981	20	3.17e-173	0.677				IPR016040 (G3DSA:3.40.50.GENE3D); IPR008030 (PFAM); PTHR14194 (PANTHER); PTHR14194:SF28 (PANTHER); SIGNAL_PEPTIDE_C_REGION (PHOBIUS); NON_CYTOPLASMIC_DOMAIN (PHOBIUS); SIGNAL_PEPTIDE_H_REGION (PHOBIUS); SIGNAL_PEPTIDE (PHOBIUS); SIGNAL_PEPTIDE_N_REGION (P
scaffold22.g6451.t1	peptidase dimerization domain protein	1302	20	1.59e-172	0.705	2	P:proteolysis; F:metallopeptidase activity		G3DSA:3.40.630.10 (GENE3D); IPR011650 (PFAM); IPR011650 (G3DSA:3.30.70.GENE3D); IPR002933 (PFAM); PTHR11014 (PANTHER); IPR001261 (PROSITE_PATTERNS); SSF53187 (SUPERFAMILY); IPR011650 (SUPERFAMILY)
scaffold22.g6497.t1	ankyrin repeat-containing protein	690	20	3.55e-19	0.4645	1	F:protein binding		IPR002110 (SMART); IPR020683 (G3DSA:1.25.40.GENE3D); IPR020683 (PFAM); PTHR24198 (PANTHER); IPR002110 (PROSITE_PROFILES); IPR002110 (PROSITE_PROFILES); IPR020683 (PROSITE_PROFILES); IPR002110 (PROSITE_PROFILES); IPR020683 (SUPERFAMILY)
scaffold22.g6518.t1	alpha beta	957	20	3.2e-165	0.6315	2	F:catalytic activity; P:metabolic process		IPR000639 (PRINTS); IPR029058 (G3DSA:3.40.50.GENE3D); IPR000073 (PFAM); PTHR10992 (PANTHER); IPR029058 (SUPERFAMILY)
scaffold22.g6526.t1	acyl- n-acyltransferase	723	20	2.23e-133	0.6485	2	P:acyl-carrier-protein biosynthetic process; F:N-acetyltransferase activity	EC:2.3.1	IPR016181 (G3DSA:3.40.630.GENE3D); IPR000182 (PFAM); PTHR13256 (PANTHER); IPR016181 (SUPERFAMILY)
scaffold117.g6543.t1	hexose carrier protein	2313	20	1.68e-86	0.6145	7	C:nucleus; F:DNA binding; F:zinc ion binding; P:transmembrane transport; F:transmembrane transporter activity; P:transcription, DNA-templated; C:integral component of membrane		G3DSA:1.20.1250.20 (GENE3D); IPR005828 (PFAM); IPR007219 (PFAM); PTHR24063 (PANTHER); PTHR24063:SF231 (PANTHER); NON_CYTOPLASMIC_DOMAIN (PHOBIUS); TRANSMEMBRANE (PHOBIUS); TRANSMEMBRANE (PHOBIUS); CYTOPLASMIC_DOMAIN (PHOBIUS); CYTOPLASMIC_DOMAIN (PHOBIUS)
scaffold117.g6570.t1	chromophore lyase	1089	20	3.79e-42	0.7475	1	F:zinc ion binding		IPR008913 (PFAM); SSF161219 (SUPERFAMILY)
scaffold117.g6606.t1	dna-binding protein	8256	20	0	0.5555	4	F:hydrolase activity, acting on ester bonds; F:phosphopantetheine binding; P:biosynthetic process; F:transferase activity		IPR020807 (SMART); IPR013968 (SMART); IPR020841 (SMART); IPR020802 (SMART); IPR020801 (SMART); IPR020806 (SMART); IPR016040 (G3DSA:3.40.50.GENE3D); IPR014043 (PFAM); IPR016039 (G3DSA:3.40.47.GENE3D); G3DSA:2.30.38.10 (GENE3D); IPR014030 (PFAM); G3DSA:3.40
scaffold117.g6629.t1	patatin-like serine protein	4278	20	0	0.621	3	F:zinc ion binding; F:protein binding; P:lipid metabolic process		Coil (COILS); Coil (COILS); IPR027417 (G3DSA:3.40.50.GENE3D); G3DSA:3.40.1090.10 (GENE3D); IPR002641 (PFAM); PTHR24185 (PANTHER); IPR017907 (PROSITE_PATTERNS); IPR000433 (PROSITE_PATTERNS); IPR001841 (PROSITE_PROFILES); IPR016035 (SUPERFAMILY); IPR027417
scaffold117.g6639.t1	snoal-like polyketide cyclase family protein 2 protein	468	20	3.49e-62	0.6815				G3DSA:3.10.450.50 (GENE3D); IPR009959 (PFAM); SSF54427 (SUPERFAMILY)
scaffold117.g6640.t1	ankyrin repeat containing protein	2679	20	5.64e-83	0.4275	1	F:protein binding		Coil (COILS); IPR002110 (SMART); IPR020683 (G3DSA:1.25.40.GENE3D); IPR020683 (PFAM); PTHR24188 (PANTHER); NON_CYTOPLASMIC_DOMAIN (PHOBIUS); SIGNAL_PEPTIDE (PHOBIUS); SIGNAL_PEPTIDE_H_REGION (PHOBIUS); SIGNAL_PEPTIDE_N_REGION (PHOBIUS); SIGNAL_PEPTIDE_C_RE
scaffold117.g6646.t1	acetyltransferase protein	1089	20	3.78e-130	0.583	2	F:transferase activity, transferring acyl groups; P:metabolic process		G3DSA:2.160.10.10 (GENE3D); IPR001451 (PFAM); PTHR23416 (PANTHER); IPR018357 (PROSITE_PATTERNS); IPR011004 (SUPERFAMILY)
scaffold117.g6738.t1	hypothetical protein TRIVIDRAFT_24038, partial	939	20	5.08e-43	0.539				CYTOPLASMIC_DOMAIN (PHOBIUS); NON_CYTOPLASMIC_DOMAIN (PHOBIUS); NON_CYTOPLASMIC_DOMAIN (PHOBIUS); TRANSMEMBRANE (PHOBIUS); TRANSMEMBRANE (PHOBIUS); TRANSMEMBRANE (PHOBIUS); CYTOPLASMIC_DOMAIN (PHOBIUS); SignalP-noTM (SIGNALP_EUK); TMhelix (TMHMM); TMhelix
scaffold20.g6801.t1	microsomal epoxide hydrolase	900	20	1.17e-100	0.6735	1	F:catalytic activity		IPR000639 (PRINTS); IPR000073 (PRINTS); IPR000073 (PFAM); IPR029058 (G3DSA:3.40.50.GENE3D); PTHR10992 (PANTHER); PTHR10992:SF751 (PANTHER); IPR029058 (SUPERFAMILY)
scaffold20.g6804.t1	hypothetical protein AOR_1_626024	1521	20	0	0.674	5	P:biological_process; F:calcium ion binding; C:membrane; C:cellular_component; F:molecular_function		IPR011483 (PFAM); SIGNAL_PEPTIDE_N_REGION (PHOBIUS); SIGNAL_PEPTIDE_C_REGION (PHOBIUS); SIGNAL_PEPTIDE_H_REGION (PHOBIUS); SIGNAL_PEPTIDE (PHOBIUS); NON_CYTOPLASMIC_DOMAIN (PHOBIUS)
scaffold20.g6807.t1	camk protein kinase	3105	20	7.81e-65	0.5165	3	F:ATP binding; F:protein kinase activity; P:protein phosphorylation		IPR002290 (SMART); IPR000719 (PFAM); G3DSA:1.10.510.10 (GENE3D); G3DSA:3.30.200.20 (GENE3D); PTHR24362 (PANTHER); IPR008271 (PROSITE_PATTERNS); IPR000719 (PROSITE_PROFILES); IPR011009 (SUPERFAMILY)
scaffold20.g6821.t1	ankyrin repeat domain-containing protein 44	2466	20	1.54e-95	0.474	1	F:protein binding		IPR002110 (SMART); IPR020683 (PFAM); IPR020683 (G3DSA:1.25.40.GENE3D); IPR020683 (G3DSA:1.25.40.GENE3D); PTHR24198 (PANTHER); IPR002110 (PROSITE_PROFILES); IPR002110 (PROSITE_PROFILES); IPR020683 (PROSITE_PROFILES); IPR002110 (PROSITE_PROFILES); IPR002110
scaffold20.g6881.t1	set domain	954	20	4.92e-69	0.5485	1	F:protein binding		IPR001214 (SMART); G3DSA:2.170.270.10 (GENE3D); IPR001214 (PFAM); PTHR12197 (PANTHER); IPR001214 (PROSITE_PROFILES); SSF82199 (SUPERFAMILY)
scaffold20.g6886.t1	alpha beta-hydrolase	1125	20	5.16e-45	0.4625	4	P:glycerolipid metabolic process; F:1-alkyl-2-acetylglycerophosphocholine esterase activity; P:lipid catabolic process; C:1-alkyl-2-acetylglycerophosphocholine esterase complex	EC:3.1.1.47; EC:3.1.1.1	IPR029059 (PFAM); IPR029058 (G3DSA:3.40.50.GENE3D); PTHR10272:SF10 (PANTHER); IPR005065 (PANTHER); SIGNAL_PEPTIDE_H_REGION (PHOBIUS); SIGNAL_PEPTIDE_C_REGION (PHOBIUS); SIGNAL_PEPTIDE (PHOBIUS); NON_CYTOPLASMIC_DOMAIN (PHOBIUS); SIGNAL_PEPTIDE_N_REGION (P
scaffold20.g6901.t1	short-chain dehydrogenase	969	20	4.06e-78	0.533	2	F:oxidoreductase activity; P:metabolic process		IPR002347 (PRINTS); IPR016040 (G3DSA:3.40.50.GENE3D); PF13561 (PFAM); IPR002198 (PFAM); PTHR24322 (PANTHER); PTHR24322:SF166 (PANTHER); PTHR24322:SF166 (PANTHER); SSF51735 (SUPERFAMILY)
scaffold111.g7065.t1	methyltransferase domain protein	792	20	1.44e-89	0.516	2	P:metabolic process; F:methyltransferase activity		IPR013216 (PFAM); IPR029063 (G3DSA:3.40.50.GENE3D); PTHR10108 (PANTHER); IPR029063 (SUPERFAMILY)
scaffold111.g7101.t1	major royal jelly protein	1599	20	0	0.809	3	P:ATP hydrolysis coupled proton transport; F:hydrogen ion transmembrane transporter activity; C:proton-transporting V-type ATPase, V0 domain		IPR011042 (G3DSA:2.120.10.GENE3D); IPR017996 (PFAM); IPR017996 (PANTHER); NON_CYTOPLASMIC_DOMAIN (PHOBIUS); SIGNAL_PEPTIDE_H_REGION (PHOBIUS); SIGNAL_PEPTIDE (PHOBIUS); SIGNAL_PEPTIDE_N_REGION (PHOBIUS); SIGNAL_PEPTIDE_C_REGION (PHOBIUS); SignalP-noTM (SI
scaffold111.g7114.t1	tir domain-containing protein	1425	20	1.41e-27	0.54				Coil (COILS); IPR024983 (PFAM)
scaffold111.g7156.t1	beta-lactamase-related protein	1896	20	0	0.5085				IPR012338 (G3DSA:3.40.710.GENE3D); IPR001466 (PFAM); PTHR22935 (PANTHER); PTHR22935:SF59 (PANTHER); SIGNAL_PEPTIDE_H_REGION (PHOBIUS); SIGNAL_PEPTIDE_C_REGION (PHOBIUS); NON_CYTOPLASMIC_DOMAIN (PHOBIUS); SIGNAL_PEPTIDE (PHOBIUS); SIGNAL_PEPTIDE_N_REGION (
scaffold111.g7163.t1	ankyrin repeat domain protein	1155	20	1.53e-28	0.6455	1	F:protein binding		IPR002110 (SMART); IPR020683 (PFAM); IPR020683 (G3DSA:1.25.40.GENE3D); PTHR24193 (PANTHER); IPR002110 (PROSITE_PROFILES); IPR002110 (PROSITE_PROFILES); IPR002110 (PROSITE_PROFILES); IPR020683 (PROSITE_PROFILES); IPR020683 (SUPERFAMILY)
scaffold111.g7169.t1	short-chain dehydrogenase reductase sdr	1518	20	5.68e-102	0.662	4	F:organic cyclic compound binding; F:heterocyclic compound binding; F:oxidoreductase activity; P:metabolic process		IPR002347 (PRINTS); IPR002198 (PFAM); PF13561 (PFAM); IPR016040 (G3DSA:3.40.50.GENE3D); PTHR24322 (PANTHER); SSF51735 (SUPERFAMILY)
scaffold111.g7191.t1	intracellular hyphae protein 1	627	20	5.19e-124	0.6695	2	C:extracellular region; C:hyphal cell wall		IPR018392 (SMART); IPR018392 (G3DSA:3.10.350.GENE3D); IPR018392 (PFAM); SIGNAL_PEPTIDE_C_REGION (PHOBIUS); NON_CYTOPLASMIC_DOMAIN (PHOBIUS); SIGNAL_PEPTIDE_H_REGION (PHOBIUS); SIGNAL_PEPTIDE_N_REGION (PHOBIUS); SIGNAL_PEPTIDE (PHOBIUS); SignalP-TM (SIGNAL
scaffold111.g7200.t1	cupin 2 conserved barrel domain protein	429	20	1.39e-55	0.767				IPR014710 (G3DSA:2.60.120.GENE3D); IPR013096 (PFAM); IPR011051 (SUPERFAMILY)
scaffold111.g7205.t1	amp-binding enzyme	3603	20	0	0.564	2	F:catalytic activity; P:metabolic process		IPR001242 (PFAM); G3DSA:2.30.38.10 (GENE3D); IPR000873 (PFAM); IPR009081 (G3DSA:1.10.1200.GENE3D); G3DSA:3.40.50.980 (GENE3D); IPR009081 (PFAM); G3DSA:3.40.50.980 (GENE3D); G3DSA:3.30.300.30 (GENE3D); PTHR24095 (PANTHER); IPR020845 (PROSITE_PATTERNS); IPR
scaffold57.g7226.t1	snf2 family domain-containing protein	2604	20	7.89e-42	0.4405	1	F:ATP binding		Coil (COILS); IPR014001 (SMART); IPR027417 (G3DSA:3.40.50.GENE3D); IPR000330 (PFAM); PTHR10799 (PANTHER); PTHR10799:SF574 (PANTHER); PTHR10799 (PANTHER); PTHR10799 (PANTHER); PTHR10799:SF574 (PANTHER); PTHR10799:SF574 (PANTHER); IPR014001 (PROSITE_PROFILE
scaffold57.g7254.t1	phd finger containing protein phf1 protein	1536	20	0	0.524	4	F:zinc ion binding; F:protein binding; P:metabolic process; F:transferase activity		IPR001965 (SMART); IPR019787 (PFAM); IPR013083 (G3DSA:3.30.40.GENE3D); PTHR12628 (PANTHER); IPR019786 (PROSITE_PATTERNS); IPR019787 (PROSITE_PROFILES); IPR011011 (SUPERFAMILY)
scaffold57.g7270.t1	lipase esterase protein	948	20	0	0.54	3	P:metabolic process; C:cellular_component; F:hydrolase activity		IPR029058 (G3DSA:3.40.50.GENE3D); IPR002018 (PFAM); PTHR23024 (PANTHER); IPR029058 (SUPERFAMILY)
scaffold57.g7281.t1	2-hydroxychromene-2-carboxylate isomerase	606	20	4.41e-88	0.74	3	P:obsolete electron transport; F:protein disulfide oxidoreductase activity; P:metabolic process		IPR014440 (PIRSF); IPR001853 (PFAM); IPR012336 (G3DSA:3.40.30.GENE3D); PTHR13887 (PANTHER); IPR012336 (SUPERFAMILY)
scaffold57.g7306.t1	glycoside hydrolase family 128 protein	744	20	1.61e-170	0.6315	2	P:carbohydrate metabolic process; F:hydrolase activity		IPR024655 (PFAM); IPR017853 (SUPERFAMILY)
scaffold57.g7389.t1	nacht and ankyrin domain protein	1650	20	8.4e-62	0.4975	1	F:protein binding		IPR002110 (PRINTS); IPR002110 (SMART); IPR020683 (G3DSA:1.25.40.GENE3D); IPR020683 (PFAM); IPR020683 (G3DSA:1.25.40.GENE3D); IPR020683 (G3DSA:1.25.40.GENE3D); PTHR24198 (PANTHER); IPR002110 (PROSITE_PROFILES); IPR002110 (PROSITE_PROFILES); IPR020683 (PROS
scaffold57.g7390.t1	set and mynd domain-containing protein 3 protein	1698	20	0	0.472	1	F:protein binding		G3DSA:2.170.270.10 (GENE3D); IPR002893 (PFAM); IPR001214 (PFAM); PTHR12197 (PANTHER); IPR001214 (PROSITE_PROFILES); IPR002893 (PROSITE_PROFILES); SSF144232 (SUPERFAMILY); SSF82199 (SUPERFAMILY)
scaffold102.g7409.t1	fad dependent oxidoreductase	1257	20	1.11e-165	0.7145	11	F:FAD binding; P:obsolete electron transport; P:arginine metabolic process; P:proline metabolic process; P:ornithine metabolic process; P:L-serine metabolic process; P:oxidation-reduction process; F:D-amino-acid oxidase activity; P:D-amino acid metabolic	EC:1.4.3.3	IPR016040 (G3DSA:3.40.50.GENE3D); IPR006076 (PFAM); IPR023209 (PIRSF); PTHR11530:SF4 (PANTHER); IPR023209 (PANTHER); NON_CYTOPLASMIC_DOMAIN (PHOBIUS); TRANSMEMBRANE (PHOBIUS); CYTOPLASMIC_DOMAIN (PHOBIUS); SSF54373 (SUPERFAMILY); SSF51971 (SUPERFAMILY)
scaffold102.g7418.t1	cytochrome p450	2208	20	0	0.7755	8	P:obsolete electron transport; F:iron ion binding; F:oxidoreductase activity, acting on paired donors, with incorporation or reduction of molecular oxygen; F:electron carrier activity; P:oxidation-reduction process; F:monooxygenase activity; F:2 iron, 2 s		IPR001128 (PRINTS); IPR002397 (PRINTS); IPR001128 (G3DSA:1.10.630.GENE3D); G3DSA:3.40.50.80 (GENE3D); IPR001128 (PFAM); IPR012675 (G3DSA:3.10.20.GENE3D); G3DSA:2.40.30.10 (GENE3D); IPR001041 (PFAM); PTHR24286:SF23 (PANTHER); PTHR24286 (PANTHER); IPR017972
scaffold102.g7446.t1	monooxygenase	1605	20	0	0.508	1	F:FAD binding		PR00420 (PRINTS); G3DSA:3.50.50.60 (GENE3D); G3DSA:3.30.9.10 (GENE3D); IPR002938 (PFAM); PTHR13789 (PANTHER); PTHR13789:SF87 (PANTHER); SIGNAL_PEPTIDE_H_REGION (PHOBIUS); NON_CYTOPLASMIC_DOMAIN (PHOBIUS); SIGNAL_PEPTIDE_N_REGION (PHOBIUS); SIGNAL_PEPTIDE
scaffold102.g7464.t1	hypothetical protein MGU_06742	1500	20	3.31e-57	0.5015				TRANSMEMBRANE (PHOBIUS); NON_CYTOPLASMIC_DOMAIN (PHOBIUS); TRANSMEMBRANE (PHOBIUS); CYTOPLASMIC_DOMAIN (PHOBIUS); NON_CYTOPLASMIC_DOMAIN (PHOBIUS); TRANSMEMBRANE (PHOBIUS); CYTOPLASMIC_DOMAIN (PHOBIUS); TRANSMEMBRANE (PHOBIUS); TRANSMEMBRANE (PHOBIUS); CY
scaffold102.g7505.t1	protein kinase domain-containing protein	1551	20	1.28e-61	0.4495	3	F:ATP binding; F:protein kinase activity; P:protein phosphorylation		IPR002290 (SMART); G3DSA:3.30.200.20 (GENE3D); IPR000719 (PFAM); G3DSA:1.10.510.10 (GENE3D); PTHR24359 (PANTHER); PTHR24359:SF1 (PANTHER); IPR008271 (PROSITE_PATTERNS); IPR000719 (PROSITE_PROFILES); IPR011009 (SUPERFAMILY)
scaffold102.g7546.t1	3-oxoacyl-acp reductase	933	20	2.35e-107	0.6165	12	P:limonene catabolic process; P:fatty acid beta-oxidation; F:3-hydroxyacyl-CoA dehydrogenase activity; P:beta-alanine metabolic process; P:leucine catabolic process; P:valine catabolic process; P:isoleucine catabolic process; F:enoyl-CoA hydratase activit	EC:1.1.1.35; EC:4.2.1.17	IPR002198 (PRINTS); IPR002347 (PRINTS); IPR016040 (G3DSA:3.40.50.GENE3D); IPR002198 (PFAM); PTHR24316:SF2 (PANTHER); PTHR24316 (PANTHER); SSF51735 (SUPERFAMILY)
scaffold69.g7628.t1	alpha beta hydrolase fold family protein	1206	20	0	0.6785	2	P:metabolic process; F:hydrolase activity		IPR029058 (G3DSA:3.40.50.GENE3D); IPR000073 (PFAM); PTHR10992 (PANTHER); PTHR10992:SF49 (PANTHER); IPR029058 (SUPERFAMILY)
scaffold69.g7651.t1	six-hairpin glycosidase	2103	20	0	0.632	1	F:catalytic activity		SIGNAL_PEPTIDE (PHOBIUS); SIGNAL_PEPTIDE_N_REGION (PHOBIUS); NON_CYTOPLASMIC_DOMAIN (PHOBIUS); SIGNAL_PEPTIDE_C_REGION (PHOBIUS); SIGNAL_PEPTIDE_H_REGION (PHOBIUS); SignalP-TM (SIGNALP_GRAM_POSITIVE); SignalP-noTM (SIGNALP_EUK); SignalP-noTM (SIGNALP_GRAM
scaffold69.g7673.t1	kinesin light chain	3078	20	1.92e-132	0.601	5	F:protein binding; F:organic cyclic compound binding; F:heterocyclic compound binding; F:catalytic activity; F:ion binding		Coil (COILS); Coil (COILS); IPR019734 (SMART); IPR015880 (SMART); IPR011990 (G3DSA:1.25.40.GENE3D); PF13424 (PFAM); PF13374 (PFAM); PTHR19959:SF121 (PANTHER); PTHR19959 (PANTHER); IPR013026 (PROSITE_PROFILES); SSF48452 (SUPERFAMILY); SSF48452 (SUPERFAMILY
scaffold116.g7685.t1	peroxisomal short-chain alcohol dehydrogenase	873	20	5.14e-150	0.7525	2	F:oxidoreductase activity; P:metabolic process		IPR002347 (PRINTS); IPR016040 (G3DSA:3.40.50.GENE3D); IPR002198 (PFAM); PTHR24322 (PANTHER); PTHR24322:SF190 (PANTHER); SSF51735 (SUPERFAMILY)
scaffold116.g7695.t1	methylase	780	20	1.35e-147	0.5055	2	F:methyltransferase activity; P:methylation		IPR029063 (G3DSA:3.40.50.GENE3D); PF12847 (PFAM); PTHR10108 (PANTHER); IPR029063 (SUPERFAMILY)
scaffold116.g7789.t1	ubiquitin-conjugating enzyme e2 d variant	2637	20	0	0.5265	2	F:ubiquitin-protein transferase activity; P:protein ubiquitination		IPR003613 (SMART); SM00212 (SMART); IPR000608 (PFAM); PF13519 (PFAM); IPR002035 (G3DSA:3.40.50.GENE3D); IPR003613 (PFAM); IPR016135 (G3DSA:3.10.110.GENE3D); IPR013083 (G3DSA:3.30.40.GENE3D); PTHR24067:SF31 (PANTHER); PTHR24067 (PANTHER); IPR002035 (PROSIT
scaffold81.g7805.t1	alcohol dehydrogenase	1107	20	0	0.807	3	F:zinc ion binding; F:oxidoreductase activity; P:oxidation-reduction process		IPR020843 (SMART); IPR016040 (G3DSA:3.40.50.GENE3D); IPR011032 (G3DSA:3.90.180.GENE3D); IPR013154 (PFAM); IPR013149 (PFAM); IPR002085 (PANTHER); PTHR11695:SF391 (PANTHER); IPR002085 (PANTHER); IPR002364 (PROSITE_PATTERNS); IPR011032 (SUPERFAMILY); SSF5173
scaffold81.g7806.t1	peptidase m24	1119	20	4.29e-136	0.6295	4	P:metabolic process; P:proteolysis; F:aminopeptidase activity; F:hydrolase activity		IPR000994 (G3DSA:3.90.230.GENE3D); IPR000994 (PFAM); IPR000994 (SUPERFAMILY)
scaffold81.g7860.t1	nad-dependent epimerase dehydratase	885	20	7.26e-130	0.542	2	F:coenzyme binding; F:catalytic activity		IPR001509 (PFAM); IPR016040 (G3DSA:3.40.50.GENE3D); PTHR15020 (PANTHER); PTHR15020:SF29 (PANTHER); SSF51735 (SUPERFAMILY)
scaffold81.g7893.t1	class iv	1269	20	0	0.74	2	F:transaminase activity; P:metabolic process		IPR015421 (G3DSA:3.40.640.GENE3D); IPR015422 (G3DSA:3.90.1150.GENE3D); IPR000192 (PFAM); PTHR11601:SF31 (PANTHER); PTHR11601 (PANTHER); IPR015424 (SUPERFAMILY)
scaffold81.g7906.t1	cytochrome p450	1395	20	3.6e-70	0.5685	4	F:iron ion binding; F:oxidoreductase activity, acting on paired donors, with incorporation or reduction of molecular oxygen; P:oxidation-reduction process; F:heme binding		IPR001128 (PRINTS); IPR002401 (PRINTS); IPR001128 (PFAM); IPR001128 (G3DSA:1.10.630.GENE3D); PTHR24286 (PANTHER); PTHR24286:SF24 (PANTHER); IPR017972 (PROSITE_PATTERNS); TRANSMEMBRANE (PHOBIUS); NON_CYTOPLASMIC_DOMAIN (PHOBIUS); CYTOPLASMIC_DOMAIN (PHOBIU
scaffold48.g7935.t1	carbohydrate binding domain protein	2523	20	0	0.611	3	F:methyltransferase activity; F:transferase activity; P:methylation		no IPS match
scaffold48.g7941.t1	major royal jelly protein	1089	20	0	0.8105	3	P:biological_process; C:cellular_component; F:molecular_function		IPR017996 (PFAM); IPR011042 (G3DSA:2.120.10.GENE3D); SIGNAL_PEPTIDE_C_REGION (PHOBIUS); NON_CYTOPLASMIC_DOMAIN (PHOBIUS); SIGNAL_PEPTIDE_N_REGION (PHOBIUS); SIGNAL_PEPTIDE (PHOBIUS); SIGNAL_PEPTIDE_H_REGION (PHOBIUS); SignalP-noTM (SIGNALP_GRAM_NEGATIVE);
scaffold48.g7942.t1	6-hydroxy-d-nicotine oxidase	1596	20	0	0.5705	4	F:flavin adenine dinucleotide binding; P:amino sugar metabolic process; F:UDP-N-acetylmuramate dehydrogenase activity; P:oxidation-reduction process	EC:1.1.1.158	IPR006094 (PFAM); IPR016167 (G3DSA:3.30.43.GENE3D); IPR016169 (G3DSA:3.30.465.GENE3D); PTHR11748:SF33 (PANTHER); PTHR11748 (PANTHER); IPR016166 (PROSITE_PROFILES); IPR016166 (SUPERFAMILY)
scaffold48.g7944.t1	nadh:flavin oxidoreductase nadh oxidase	1167	20	0	0.7895	3	F:FMN binding; F:oxidoreductase activity; P:oxidation-reduction process		IPR013785 (G3DSA:3.20.20.GENE3D); IPR001155 (PFAM); PTHR22893:SF14 (PANTHER); PTHR22893 (PANTHER); SSF51395 (SUPERFAMILY)
scaffold48.g7967.t1	pectin lyase-like protein	1548	20	0	0.6785	2	P:metabolic process; F:hydrolase activity, acting on glycosyl bonds		IPR012334 (G3DSA:2.160.20.GENE3D); PF12708 (PFAM); PTHR31339 (PANTHER); PTHR31339 (PANTHER); PTHR31339:SF0 (PANTHER); SIGNAL_PEPTIDE_H_REGION (PHOBIUS); SIGNAL_PEPTIDE_N_REGION (PHOBIUS); NON_CYTOPLASMIC_DOMAIN (PHOBIUS); SIGNAL_PEPTIDE (PHOBIUS); SIGNAL_
scaffold48.g7983.t1	isopenicillin-n n-acyltransferase	3585	20	6.13e-153	0.6455	3	F:transferase activity, transferring acyl groups; P:metabolic process; F:transferase activity		IPR006175 (PFAM); IPR005079 (PFAM); IPR013813 (G3DSA:3.30.1330.GENE3D); IPR006175 (PANTHER); PTHR11803:SF3 (PANTHER); TRANSMEMBRANE (PHOBIUS); CYTOPLASMIC_DOMAIN (PHOBIUS); NON_CYTOPLASMIC_DOMAIN (PHOBIUS); NON_CYTOPLASMIC_DOMAIN (PHOBIUS); TRANSMEMBRANE
scaffold48.g8004.t1	fibronectin type iii domain-containing protein	3591	20	0	0.619	1	F:protein binding		IPR003961 (SMART); IPR013783 (G3DSA:2.60.40.GENE3D); IPR013830 (G3DSA:3.40.50.GENE3D); IPR013783 (G3DSA:2.60.40.GENE3D); IPR003961 (PFAM); PTHR10489:SF564 (PANTHER); PTHR10489 (PANTHER); SIGNAL_PEPTIDE_N_REGION (PHOBIUS); NON_CYTOPLASMIC_DOMAIN (PHOBIUS);
scaffold48.g8008.t1	hypothetical protein V492_01086	834	20	1.12e-71	0.635	5	C:nucleus; F:zinc ion binding; P:regulation of transcription, DNA-templated; F:RNA polymerase II transcription factor activity, sequence-specific DNA binding; P:regulation of transcription from RNA polymerase II promoter		IPR007497 (PFAM)
scaffold48.g8014.t1	short-chain dehydrogenase reductase sdr	954	20	1.57e-165	0.7555	2	F:oxidoreductase activity; P:oxidation-reduction process		IPR002347 (PRINTS); IPR016040 (G3DSA:3.40.50.GENE3D); IPR002198 (PFAM); PTHR24322:SF258 (PANTHER); PTHR24322 (PANTHER); IPR020904 (PROSITE_PATTERNS); SIGNAL_PEPTIDE (PHOBIUS); SIGNAL_PEPTIDE_H_REGION (PHOBIUS); SIGNAL_PEPTIDE_N_REGION (PHOBIUS); NON_CYTOP
scaffold9.g8021.t1	ctf1 transcription factor	1869	20	1.65e-93	0.5265	4	C:nucleus; F:DNA binding; F:zinc ion binding; P:transcription, DNA-templated		IPR007219 (SMART); IPR007219 (PFAM); PTHR32514 (PANTHER); PTHR32514:SF19 (PANTHER)
scaffold9.g8053.t1	copper amine oxidase	942	20	4.27e-166	0.5635				SIGNAL_PEPTIDE (PHOBIUS); SIGNAL_PEPTIDE_H_REGION (PHOBIUS); NON_CYTOPLASMIC_DOMAIN (PHOBIUS); SIGNAL_PEPTIDE_N_REGION (PHOBIUS); SIGNAL_PEPTIDE_C_REGION (PHOBIUS); PS51257 (PROSITE_PROFILES); SignalP-TM (SIGNALP_GRAM_POSITIVE); SignalP-noTM (SIGNALP_EUK)
scaffold176.g8092.t1	ent-kaurene synthase	2910	20	0	0.533	1	F:catalytic activity		IPR008930 (G3DSA:1.50.10.GENE3D); IPR008930 (G3DSA:1.50.10.GENE3D); IPR001330 (PFAM); PTHR31739:SF2 (PANTHER); PTHR31739 (PANTHER); PTHR31739:SF2 (PANTHER); IPR008930 (SUPERFAMILY); IPR008930 (SUPERFAMILY)
scaffold176.g8112.t1	galactonate dehydratase	918	20	0	0.8705	11	F:gluconate dehydratase activity; P:nucleocytoplasmic transport; P:cellular amino acid catabolic process; F:galactonate dehydratase activity; F:metal ion binding; P:pentose-phosphate shunt; F:structural constituent of nuclear pore; P:phosphorylation; P:ga	EC:4.2.1.6; EC:4.2.1.39	no IPS match
scaffold176.g8125.t1	alpha beta hydrolase	855	20	3.25e-128	0.714	1	F:hydrolase activity		IPR029058 (G3DSA:3.40.50.GENE3D); IPR000073 (PFAM); PTHR10992:SF26 (PANTHER); PTHR10992 (PANTHER); IPR029058 (SUPERFAMILY)
scaffold176.g8128.t1	atpase family aaa domain-containing protein 1 protein	3975	20	2.77e-113	0.657	1	F:ATP binding		Coil (COILS); Coil (COILS); IPR003593 (SMART); IPR003959 (PFAM); IPR027417 (G3DSA:3.40.50.GENE3D); G3DSA:1.10.8.60 (GENE3D); PTHR23074 (PANTHER); PTHR23074:SF70 (PANTHER); IPR027417 (SUPERFAMILY)
scaffold38.g8185.t1	calpastatin	423	20	1.02e-25	0.6255	2	P:metabolic process; F:hydrolase activity		IPR014937 (PFAM); SSF140736 (SUPERFAMILY)
scaffold38.g8381.t1	aig2 family protein	486	20	1.86e-84	0.6035				IPR009288 (PFAM); IPR013024 (G3DSA:3.10.490.GENE3D); PTHR31544 (PANTHER); IPR013024 (SUPERFAMILY)
scaffold38.g8414.t1	alcohol dehydrogenase	2667	20	2.31e-123	0.6205	6	C:nucleus; F:zinc ion binding; F:oxidoreductase activity; P:regulation of transcription, DNA-templated; P:oxidation-reduction process; F:RNA polymerase II transcription factor activity, sequence-specific DNA binding		IPR020843 (SMART); IPR001138 (SMART); IPR001138 (PFAM); IPR016040 (G3DSA:3.40.50.GENE3D); IPR013149 (PFAM); IPR011032 (G3DSA:3.90.180.GENE3D); IPR001138 (G3DSA:4.10.240.GENE3D); IPR002085 (PANTHER); IPR001138 (PROSITE_PROFILES); SSF51735 (SUPERFAMILY); IP
scaffold28.g8526.t1	zinc finger protein 271	1788	20	5.78e-37	0.477	2	F:nucleic acid binding; F:metal ion binding		Coil (COILS); IPR015880 (SMART); IPR013087 (G3DSA:3.30.160.GENE3D); IPR013087 (G3DSA:3.30.160.GENE3D); IPR007087 (PFAM); IPR013087 (G3DSA:3.30.160.GENE3D); PTHR11389 (PANTHER); IPR007087 (PROSITE_PATTERNS); IPR007087 (PROSITE_PATTERNS); IPR007087 (PROSITE
scaffold28.g8659.t1	lipocalin-like domain-containing protein	1005	20	1.49e-72	0.6375	1	P:interaction with host via protein secreted by type II secretion system		IPR000566 (PFAM); IPR012674 (G3DSA:2.40.128.GENE3D); PTHR10612 (PANTHER); IPR011038 (SUPERFAMILY)
scaffold80.g8877.t1	retinol dehydrogenase 8	1827	20	2.45e-123	0.67	4	F:organic cyclic compound binding; F:heterocyclic compound binding; F:oxidoreductase activity; P:oxidation-reduction process		Coil (COILS); IPR002198 (PRINTS); IPR002347 (PRINTS); IPR016040 (G3DSA:3.40.50.GENE3D); IPR002198 (PFAM); PTHR24322:SF274 (PANTHER); PTHR24322 (PANTHER); PTHR24322 (PANTHER); SSF51735 (SUPERFAMILY)
scaffold18.g8918.t1	flavin-dependent halogenase	1899	20	0	0.602	2	F:oxidoreductase activity; P:oxidation-reduction process		IPR006905 (PFAM); IPR006076 (PFAM); G3DSA:3.50.50.60 (GENE3D); PTHR10617:SF98 (PANTHER); PTHR10617 (PANTHER); PTHR10617:SF98 (PANTHER); SSF51905 (SUPERFAMILY)
scaffold18.g8928.t1	demethylmenaquinone methyltransferase family protein	1320	20	0	0.8205	2	F:methyltransferase activity; P:methylation		IPR005493 (G3DSA:3.50.30.GENE3D); IPR005493 (PFAM); IPR005493 (SUPERFAMILY); IPR005493 (SUPERFAMILY)
scaffold18.g8948.t1	set domain-containing protein	972	20	1.21e-21	0.473	1	F:protein binding		IPR001214 (SMART); IPR001214 (PFAM); G3DSA:2.170.270.10 (GENE3D); PTHR22884:SF298 (PANTHER); PTHR22884 (PANTHER); IPR001214 (PROSITE_PROFILES); SSF82199 (SUPERFAMILY)
scaffold18.g8976.t1	toxin biosynthesis	1167	20	3.4e-86	0.5265	5	F:pyridoxal phosphate binding; F:catalytic activity; F:transaminase activity; P:biosynthetic process; F:transferase activity		PF13813 (PFAM); CYTOPLASMIC_DOMAIN (PHOBIUS); TRANSMEMBRANE (PHOBIUS); NON_CYTOPLASMIC_DOMAIN (PHOBIUS); NON_CYTOPLASMIC_DOMAIN (PHOBIUS); TRANSMEMBRANE (PHOBIUS); CYTOPLASMIC_DOMAIN (PHOBIUS); TRANSMEMBRANE (PHOBIUS); CYTOPLASMIC_DOMAIN (PHOBIUS); TRANSM
scaffold18.g8978.t1	nonribosomal peptide synthase -like protein	5115	20	0	0.549	2	F:catalytic activity; P:metabolic process		IPR000873 (PFAM); G3DSA:2.30.38.10 (GENE3D); IPR010071 (TIGRFAM); IPR009081 (PFAM); IPR001242 (PFAM); G3DSA:3.30.300.30 (GENE3D); IPR009081 (G3DSA:1.10.1200.GENE3D); G3DSA:3.40.50.980 (GENE3D); G3DSA:3.40.50.980 (GENE3D); PTHR24095:SF43 (PANTHER); PTHR240
scaffold18.g8984.t1	integral membrane protein	1692	20	2.48e-110	0.5815	1	F:protein binding		IPR019956 (PRINTS); IPR000626 (SMART); IPR000626 (PFAM); G3DSA:3.10.20.90 (GENE3D); PTHR10666 (PANTHER); CYTOPLASMIC_DOMAIN (PHOBIUS); TRANSMEMBRANE (PHOBIUS); NON_CYTOPLASMIC_DOMAIN (PHOBIUS); IPR000626 (PROSITE_PROFILES); IPR029071 (SUPERFAMILY)
scaffold18.g8991.t1	phospholipase d	945	20	2.22e-76	0.557	2	P:lipid metabolic process; F:phosphoric diester hydrolase activity	EC:3.1	IPR017946 (G3DSA:3.20.20.GENE3D); SIGNAL_PEPTIDE (PHOBIUS); SIGNAL_PEPTIDE_H_REGION (PHOBIUS); SIGNAL_PEPTIDE_C_REGION (PHOBIUS); SIGNAL_PEPTIDE_N_REGION (PHOBIUS); NON_CYTOPLASMIC_DOMAIN (PHOBIUS); SignalP-noTM (SIGNALP_EUK)
scaffold18.g8995.t1	aerobactin siderophore n-terminal	1806	20	0	0.6155	5	C:cell; F:siderophore transmembrane transporter activity; P:siderophore transmembrane transport; P:iron ion transport; P:siderophore biosynthetic process		IPR007310 (PFAM); IPR022770 (PFAM); SIGNAL_PEPTIDE (PHOBIUS); SIGNAL_PEPTIDE_H_REGION (PHOBIUS); NON_CYTOPLASMIC_DOMAIN (PHOBIUS); SIGNAL_PEPTIDE_N_REGION (PHOBIUS); SIGNAL_PEPTIDE_C_REGION (PHOBIUS); SignalP-TM (SIGNALP_GRAM_POSITIVE)
scaffold18.g9011.t1	c6 finger domain-containing protein	1251	20	0	0.6725	5	P:glycerol metabolic process; P:glycerolipid metabolic process; P:phospholipid catabolic process; P:regulation of transcription, DNA-templated; F:glycerophosphodiester phosphodiesterase activity	EC:3.1; EC:3.1.4.46	IPR030395 (PFAM); IPR017946 (G3DSA:3.20.20.GENE3D); SIGNAL_PEPTIDE_H_REGION (PHOBIUS); SIGNAL_PEPTIDE (PHOBIUS); SIGNAL_PEPTIDE_N_REGION (PHOBIUS); NON_CYTOPLASMIC_DOMAIN (PHOBIUS); SIGNAL_PEPTIDE_C_REGION (PHOBIUS); SignalP-noTM (SIGNALP_EUK); IPR017946
scaffold18.g9038.t1	6-methylsalicylic acid synthase protein	5163	20	0	0.7115	3	P:metabolic process; F:phosphopantetheine binding; F:transferase activity		IPR020806 (SMART); IPR020841 (SMART); IPR020801 (SMART); IPR013968 (SMART); IPR001227 (G3DSA:3.40.366.GENE3D); IPR014043 (PFAM); IPR009081 (PFAM); IPR009081 (G3DSA:1.10.1200.GENE3D); IPR014030 (PFAM); IPR016039 (G3DSA:3.40.47.GENE3D); IPR013968 (PFAM); IP
scaffold18.g9045.t1	aba 3 protein	1614	20	0	0.736	3	P:nucleocytoplasmic transport; F:structural constituent of nuclear pore; C:nuclear pore		no IPS match
scaffold18.g9100.t1	hypothetical protein PFICI_13532	678	20	9.47e-38	0.7015	3	P:nucleocytoplasmic transport; F:structural constituent of nuclear pore; C:nuclear pore		IPR021331 (PFAM)
scaffold18.g9155.t1	blasticidin s deaminase	657	20	1.84e-63	0.568	3	F:zinc ion binding; P:metabolic process; F:hydrolase activity		G3DSA:3.40.140.10 (GENE3D); IPR002125 (PFAM); PTHR11644 (PANTHER); IPR016192 (PROSITE_PATTERNS); IPR002125 (PROSITE_PROFILES); IPR016193 (SUPERFAMILY)
scaffold18.g9156.t1	subtilisin-like protease	2079	20	0	0.525	2	P:proteolysis; F:serine-type endopeptidase activity	EC:3.4.21	IPR015500 (PRINTS); IPR000209 (PFAM); IPR000209 (G3DSA:3.40.50.GENE3D); IPR015500 (PANTHER); IPR023828 (PROSITE_PATTERNS); SIGNAL_PEPTIDE_C_REGION (PHOBIUS); SIGNAL_PEPTIDE (PHOBIUS); SIGNAL_PEPTIDE_H_REGION (PHOBIUS); NON_CYTOPLASMIC_DOMAIN (PHOBIUS); SI
scaffold18.g9157.t1	2-methylcitrate dehydratase	1416	20	0	0.6345	2	F:2-methylcitrate dehydratase activity; P:propionate catabolic process	EC:4.2.1.79	G3DSA:3.30.1330.120 (GENE3D); IPR005656 (PFAM); IPR005656 (PANTHER); IPR005656 (SUPERFAMILY)
scaffold18.g9176.t1	amidohydrolase	597	20	5.93e-14	0.5035	3	F:hydrolase activity, acting on carbon-nitrogen (but not peptide) bonds; P:metabolic process; F:hydrolase activity		SIGNAL_PEPTIDE_H_REGION (PHOBIUS); SIGNAL_PEPTIDE_N_REGION (PHOBIUS); NON_CYTOPLASMIC_DOMAIN (PHOBIUS); SIGNAL_PEPTIDE_C_REGION (PHOBIUS); SIGNAL_PEPTIDE (PHOBIUS); SignalP-noTM (SIGNALP_EUK); SignalP-TM (SIGNALP_GRAM_POSITIVE); SignalP-noTM (SIGNALP_GRAM
scaffold33.g9190.t1	domain containing protein	882	20	3.82e-10	0.599	1	F:binding		IPR001623 (PRINTS); IPR001623 (SMART); IPR001623 (PFAM); IPR001623 (G3DSA:1.10.287.GENE3D); PTHR24077 (PANTHER); IPR018253 (PROSITE_PATTERNS); IPR001623 (PROSITE_PROFILES); IPR001623 (SUPERFAMILY)
scaffold33.g9215.t1	hypothetical protein UCDDA912_g05777	462	20	2.6e-75	0.8215				IPR018714 (PFAM)
scaffold33.g9222.t1	multiple ankyrin repeats single kh domain	1482	20	4.15e-52	0.51	2	F:protein binding; F:catalytic activity		IPR002110 (SMART); IPR020683 (PFAM); IPR020683 (G3DSA:1.25.40.GENE3D); PTHR24198 (PANTHER); IPR020683 (PROSITE_PROFILES); IPR002110 (PROSITE_PROFILES); IPR020683 (SUPERFAMILY)
scaffold33.g9246.t1	hypothetical protein MAC_04648	246	20	1.37e-23	0.857				CYTOPLASMIC_DOMAIN (PHOBIUS); NON_CYTOPLASMIC_DOMAIN (PHOBIUS); TRANSMEMBRANE (PHOBIUS); TMhelix (TMHMM)
scaffold33.g9254.t1	proline-specific peptidase	669	20	4.16e-118	0.7015	2	P:proteolysis; F:peptidase activity		IPR002410 (PRINTS); IPR029058 (G3DSA:3.40.50.GENE3D); IPR000073 (PFAM); PTHR10992:SF724 (PANTHER); PTHR10992 (PANTHER); IPR029058 (SUPERFAMILY)
scaffold33.g9278.t1	hypothetical protein UCDDA912_g03784	1536	20	0	0.6735				PF13813 (PFAM); CYTOPLASMIC_DOMAIN (PHOBIUS); TRANSMEMBRANE (PHOBIUS); NON_CYTOPLASMIC_DOMAIN (PHOBIUS); NON_CYTOPLASMIC_DOMAIN (PHOBIUS); TRANSMEMBRANE (PHOBIUS); CYTOPLASMIC_DOMAIN (PHOBIUS); TRANSMEMBRANE (PHOBIUS); CYTOPLASMIC_DOMAIN (PHOBIUS); NON_CY
scaffold33.g9282.t1	nad -binding protein	1608	20	1.31e-94	0.605	2	F:oxidoreductase activity; P:oxidation-reduction process		IPR002347 (PRINTS); IPR016040 (G3DSA:3.40.50.GENE3D); IPR002198 (PFAM); PTHR24322:SF57 (PANTHER); PTHR24322 (PANTHER); SSF51735 (SUPERFAMILY)
scaffold33.g9377.t1	rcc1 blip-ii protein	1896	20	0	0.687	1	F:protein binding		IPR001810 (PFAM); G3DSA:1.20.1280.50 (GENE3D); IPR009091 (G3DSA:2.130.10.GENE3D); PF13540 (PFAM); PTHR22870:SF126 (PANTHER); PTHR22870 (PANTHER); PTHR22870:SF126 (PANTHER); PTHR22870 (PANTHER); IPR001810 (PROSITE_PROFILES); IPR000408 (PROSITE_PROFILES); I
scaffold40.g9383.t1	amidase signature domain protein	3846	20	1.82e-173	0.5935	5	P:transmembrane transport; C:membrane; F:metal ion transmembrane transporter activity; P:metal ion transport; F:carbon-nitrogen ligase activity, with glutamine as amido-N-donor		IPR002523 (PFAM); IPR000120 (PFAM); G3DSA:1.20.58.340 (GENE3D); IPR023631 (G3DSA:3.90.1300.GENE3D); IPR000120 (PANTHER); NON_CYTOPLASMIC_DOMAIN (PHOBIUS); TRANSMEMBRANE (PHOBIUS); TRANSMEMBRANE (PHOBIUS); CYTOPLASMIC_DOMAIN (PHOBIUS); NON_CYTOPLASMIC_DOMA
scaffold40.g9386.t1	betaine-aldehyde dehydrogenase	1497	20	0	0.75	5	F:betaine-aldehyde dehydrogenase activity; P:L-serine metabolic process; P:oxidation-reduction process; P:glycine metabolic process; P:threonine metabolic process	EC:1.2.1.8; EC:1.2.1.3	IPR016163 (G3DSA:3.40.309.GENE3D); IPR016162 (G3DSA:3.40.605.GENE3D); IPR015590 (PFAM); PTHR11699 (PANTHER); IPR016161 (SUPERFAMILY)
scaffold40.g9450.t1	hypothetical protein MPH_00039	414	20	4.3e-75	0.603				G3DSA:3.30.70.900 (GENE3D)
scaffold40.g9461.t1	3-ketoacyl-acp reductase	768	20	7.46e-163	0.713	2	F:oxidoreductase activity; P:oxidation-reduction process		IPR002347 (PRINTS); IPR002198 (PRINTS); IPR016040 (G3DSA:3.40.50.GENE3D); IPR002198 (PFAM); PTHR24322 (PANTHER); SSF51735 (SUPERFAMILY)
scaffold40.g9470.t1	carnitine dehydratase	1683	20	0	0.5395	1	F:catalytic activity		IPR003673 (PFAM); IPR023606 (G3DSA:3.40.50.GENE3D); IPR003673 (PANTHER); IPR023606 (SUPERFAMILY); IPR023606 (SUPERFAMILY)
scaffold40.g9483.t1	membrane protein	438	20	1.51e-71	0.6995				IPR001129 (PFAM); IPR023352 (G3DSA:1.20.120.GENE3D); NON_CYTOPLASMIC_DOMAIN (PHOBIUS); TRANSMEMBRANE (PHOBIUS); NON_CYTOPLASMIC_DOMAIN (PHOBIUS); CYTOPLASMIC_DOMAIN (PHOBIUS); TRANSMEMBRANE (PHOBIUS); SSF161084 (SUPERFAMILY); TMhelix (TMHMM); TMhelix (TMH
scaffold40.g9488.t1	major royal jelly protein	1278	20	0	0.719				IPR017996 (PFAM); IPR011042 (G3DSA:2.120.10.GENE3D); IPR017996 (PANTHER); SIGNAL_PEPTIDE_C_REGION (PHOBIUS); NON_CYTOPLASMIC_DOMAIN (PHOBIUS); SIGNAL_PEPTIDE_H_REGION (PHOBIUS); SIGNAL_PEPTIDE (PHOBIUS); SIGNAL_PEPTIDE_N_REGION (PHOBIUS); SignalP-noTM (SI
scaffold40.g9489.t1	kelch domain-containing protein 8a	1410	20	0	0.6045	1	F:protein binding		IPR006652 (PFAM); IPR015915 (G3DSA:2.120.10.GENE3D); PTHR24412 (PANTHER); SIGNAL_PEPTIDE (PHOBIUS); SIGNAL_PEPTIDE_N_REGION (PHOBIUS); SIGNAL_PEPTIDE_H_REGION (PHOBIUS); SIGNAL_PEPTIDE_C_REGION (PHOBIUS); NON_CYTOPLASMIC_DOMAIN (PHOBIUS); SignalP-noTM (SI
scaffold40.g9498.t1	nad h dehydrogenase	795	20	1.95e-128	0.7895	2	F:dihydronicotinamide riboside quinone reductase activity; P:oxidation-reduction process	EC:1.10.99.2	IPR029039 (G3DSA:3.40.50.GENE3D); IPR003680 (PFAM); PTHR10204:SF21 (PANTHER); PTHR10204 (PANTHER); IPR029039 (SUPERFAMILY)
scaffold40.g9499.t1	organophosphate acid anhydrase protein	564	20	2.35e-34	0.515	4	F:hydrolase activity, acting on carbon-nitrogen (but not peptide) bonds; F:zinc ion binding; P:metabolic process; F:hydrolase activity		G3DSA:3.20.20.140 (GENE3D); SSF51556 (SUPERFAMILY)
scaffold40.g9508.t1	dual specificity protein phosphatase 12-like	780	20	2.36e-20	0.483	4	P:tyrosine metabolic process; F:protein tyrosine phosphatase activity; P:protein dephosphorylation; F:protein tyrosine/serine/threonine phosphatase activity	EC:3.1.3.16; EC:3.1; EC:3.1.3.48; EC:3.1.3.41; EC:3.1.3	IPR020422 (SMART); IPR029021 (G3DSA:3.90.190.GENE3D); IPR000340 (PFAM); IPR024950 (PANTHER); IPR016130 (PROSITE_PATTERNS); NON_CYTOPLASMIC_DOMAIN (PHOBIUS); CYTOPLASMIC_DOMAIN (PHOBIUS); TRANSMEMBRANE (PHOBIUS); IPR000387 (PROSITE_PROFILES); IPR020422 (PR
scaffold40.g9511.t1	embryo-specific protein	312	20	5.07e-49	0.6815	1	F:nucleic acid binding		no IPS match
scaffold40.g9512.t1	#NAME?	993	20	1.98e-69	0.571	3	F:zinc ion binding; F:oxidoreductase activity; P:oxidation-reduction process		IPR020843 (SMART); IPR016040 (G3DSA:3.40.50.GENE3D); IPR011032 (G3DSA:3.90.180.GENE3D); IPR013149 (PFAM); IPR002085 (PANTHER); IPR011032 (SUPERFAMILY); SSF51735 (SUPERFAMILY)
scaffold40.g9565.t1	histone acetyltransferase subunit protein	291	20	4.93e-27	0.726	2	P:metabolic process; F:transferase activity		NON_CYTOPLASMIC_DOMAIN (PHOBIUS); CYTOPLASMIC_DOMAIN (PHOBIUS); TRANSMEMBRANE (PHOBIUS)
scaffold47.g9575.t1	hypothetical protein ANO11243_093780	936	20	1.2e-56	0.4725				no IPS match
scaffold47.g9589.t1	propionyl- carboxylase	1776	20	0	0.762	2	P:metabolic process; F:ligase activity		IPR000022 (PFAM); IPR029045 (G3DSA:3.90.226.GENE3D); PTHR22855 (PANTHER); PTHR22855:SF27 (PANTHER); IPR011762 (PROSITE_PROFILES); IPR011763 (PROSITE_PROFILES); IPR029045 (SUPERFAMILY); IPR029045 (SUPERFAMILY)
scaffold47.g9590.t1	pyruvate carboxylase	1959	20	0	0.653	5	F:ATP binding; C:biotin carboxylase complex; F:metal ion binding; F:biotin carboxylase activity; P:fatty acid biosynthetic process	EC:6.3.4.14	IPR005482 (SMART); IPR005482 (PFAM); IPR016185 (G3DSA:3.40.50.GENE3D); IPR013816 (G3DSA:3.30.470.GENE3D); G3DSA:2.40.50.100 (GENE3D); IPR000089 (PFAM); IPR005481 (PFAM); IPR013815 (G3DSA:3.30.1490.GENE3D); IPR005479 (PFAM); PTHR18866:SF10 (PANTHER); PTHR1
scaffold47.g9601.t1	glycosyltransferase family 8 protein	1263	20	0	0.628	2	F:transferase activity, transferring glycosyl groups; P:metabolic process		IPR029044 (G3DSA:3.90.550.GENE3D); PTHR11183:SF32 (PANTHER); PTHR11183 (PANTHER); PTHR11183:SF32 (PANTHER); PTHR11183 (PANTHER); SIGNAL_PEPTIDE_H_REGION (PHOBIUS); NON_CYTOPLASMIC_DOMAIN (PHOBIUS); SIGNAL_PEPTIDE (PHOBIUS); SIGNAL_PEPTIDE_C_REGION (PHOBIU
scaffold114.g9721.t1	hypothetical protein UCDDA912_g06772	708	20	8.81e-115	0.585				CYTOPLASMIC_DOMAIN (PHOBIUS); NON_CYTOPLASMIC_DOMAIN (PHOBIUS); TRANSMEMBRANE (PHOBIUS)
scaffold114.g9727.t1	oxoglutarateiron-dependent dioxygenase	816	20	2.28e-32	0.4175	6	F:dioxygenase activity; F:iron ion binding; F:oxidoreductase activity; F:metal ion binding; F:oxidoreductase activity, acting on paired donors, with incorporation or reduction of molecular oxygen, 2-oxoglutarate as one donor, and incorporation of one atom		IPR027443 (G3DSA:2.60.120.GENE3D); IPR026992 (PFAM); PTHR10209:SF68 (PANTHER); PTHR10209 (PANTHER); SSF51197 (SUPERFAMILY)
scaffold114.g9728.t1	alpha beta hydrolase	978	20	4.69e-97	0.5245	2	P:metabolic process; F:hydrolase activity		IPR029058 (G3DSA:3.40.50.GENE3D); IPR000073 (PFAM); PTHR10992 (PANTHER); PTHR10992:SF769 (PANTHER); IPR029058 (SUPERFAMILY)
scaffold114.g9769.t1	nudix hydrolase	579	20	7.62e-30	0.566	1	F:hydrolase activity		IPR000086 (PFAM); IPR015797 (G3DSA:3.90.79.GENE3D); PTHR22769 (PANTHER); PTHR22769:SF12 (PANTHER); IPR020084 (PROSITE_PATTERNS); IPR000086 (PROSITE_PROFILES); IPR015797 (SUPERFAMILY)
scaffold114.g9790.t1	kynurenine alpha-aminoadipate aminotransferase	786	20	1.61e-36	0.734	5	F:tryptophan dimethylallyltransferase activity; F:pyridoxal phosphate binding; F:transaminase activity; P:alkaloid metabolic process; P:biosynthetic process	EC:2.5.1.34	IPR015422 (G3DSA:3.90.1150.GENE3D); IPR017795 (PFAM); PTHR11751 (PANTHER); PTHR11751:SF294 (PANTHER); IPR015424 (SUPERFAMILY)
scaffold114.g9799.t1	nad -binding protein	2922	20	0	0.6125	3	P:transmembrane transport; C:integral component of membrane; F:transporter activity		IPR016040 (G3DSA:3.40.50.GENE3D); IPR008030 (PFAM); PTHR14194 (PANTHER); SSF51735 (SUPERFAMILY)
scaffold101.g9817.t1	intracellular hyphae protein 1	522	20	2.58e-56	0.7035	2	C:extracellular region; C:hyphal cell wall		no IPS match
scaffold101.g9833.t1	conserved hypothethical protein	456	20	1.17e-27	0.5665				G3DSA:3.10.450.50 (GENE3D); IPR009959 (PFAM); SSF54427 (SUPERFAMILY)
scaffold101.g9834.t1	set domain-containing protein	552	20	6.65e-23	0.5375	1	F:protein binding		IPR001214 (SMART); IPR001214 (PFAM); G3DSA:2.170.270.10 (GENE3D); PTHR22884:SF68 (PANTHER); PTHR22884 (PANTHER); IPR001214 (PROSITE_PROFILES); SSF82199 (SUPERFAMILY)
scaffold122.g9938.t1	scp-like extracellular protein	591	20	1.36e-85	0.5085	1	C:extracellular region		IPR014044 (SMART); IPR014044 (G3DSA:3.40.33.GENE3D); IPR014044 (PFAM); IPR001283 (PANTHER); PTHR10334:SF165 (PANTHER); SIGNAL_PEPTIDE_H_REGION (PHOBIUS); NON_CYTOPLASMIC_DOMAIN (PHOBIUS); SIGNAL_PEPTIDE_C_REGION (PHOBIUS); SIGNAL_PEPTIDE_N_REGION (PHOBIUS
scaffold11.g9980.t1	ankyrin repeat protein	1959	20	0	0.4975	1	F:protein binding		IPR002110 (PRINTS); IPR002110 (SMART); PF17111 (PFAM); IPR020683 (G3DSA:1.25.40.GENE3D); IPR020683 (G3DSA:1.25.40.GENE3D); IPR020683 (PFAM); PTHR24198 (PANTHER); SIGNAL_PEPTIDE_C_REGION (PHOBIUS); SIGNAL_PEPTIDE_H_REGION (PHOBIUS); SIGNAL_PEPTIDE (PHOBIUS
scaffold11.g10456.t1	short-chain dehydrogenase	2145	20	3.17e-96	0.748	2	F:oxidoreductase activity; P:oxidation-reduction process		IPR016040 (G3DSA:3.40.50.GENE3D); PTHR24316:SF262 (PANTHER); PTHR24316 (PANTHER); TRANSMEMBRANE (PHOBIUS); NON_CYTOPLASMIC_DOMAIN (PHOBIUS); CYTOPLASMIC_DOMAIN (PHOBIUS); SSF51735 (SUPERFAMILY)
scaffold14.g10741.t1	amidohydrolase family protein	1224	20	0	0.6425	2	F:hydrolase activity, acting on carbon-nitrogen (but not peptide) bonds; P:nitrogen compound metabolic process		IPR006680 (PFAM); G3DSA:3.20.20.140 (GENE3D); IPR011059 (G3DSA:2.30.40.GENE3D); PTHR11271 (PANTHER); PTHR11271:SF24 (PANTHER); IPR011059 (SUPERFAMILY); SSF51556 (SUPERFAMILY)
scaffold65.g11954.t1	polysaccharide deacetylase	861	20	2.98e-125	0.596	3	F:hydrolase activity, acting on carbon-nitrogen (but not peptide) bonds; P:carbohydrate metabolic process; P:nitrogen compound metabolic process		IPR002509 (G3DSA:3.20.20.GENE3D); IPR002509 (PFAM); IPR011330 (SUPERFAMILY)
scaffold11.g10050.t1	phosphoribosylglycinamide synthetase	4242	20	0	0.7565	11	C:nucleus; F:DNA binding; F:ATP binding; F:D-alanine-D-alanine ligase activity; F:zinc ion binding; C:cytoplasm; P:peptidoglycan biosynthetic process; P:regulation of transcription, DNA-templated; P:D-alanine metabolic process; F:RNA polymerase II transcr	EC:6.3.2.4	IPR007219 (SMART); IPR001138 (SMART); IPR013816 (G3DSA:3.30.470.GENE3D); IPR001138 (PFAM); IPR013815 (G3DSA:3.30.1490.GENE3D); G3DSA:3.20.20.140 (GENE3D); IPR001138 (G3DSA:4.10.240.GENE3D); PF13535 (PFAM); IPR007219 (PFAM); IPR006680 (PFAM); PTHR31944 (PA
scaffold11.g10075.t1	heat shock protein 70 family	5466	20	2.97e-103	0.503	3	F:ATP binding; F:protein kinase activity; P:protein phosphorylation		Coil (COILS); Coil (COILS); Coil (COILS); IPR013126 (PRINTS); IPR002290 (SMART); G3DSA:3.30.200.20 (GENE3D); IPR029498 (PFAM); G3DSA:1.10.510.10 (GENE3D); G3DSA:3.30.420.40 (GENE3D); G3DSA:1.10.510.10 (GENE3D); G3DSA:3.30.30.30 (GENE3D); IPR000719 (PFAM);
scaffold11.g10086.t1	---NA---	690							PTHR24023 (PANTHER); TRANSMEMBRANE (PHOBIUS); CYTOPLASMIC_DOMAIN (PHOBIUS); NON_CYTOPLASMIC_DOMAIN (PHOBIUS); TMhelix (TMHMM); TMhelix (TMHMM)
scaffold11.g10194.t1	membrane protein	609	20	1.48e-49	0.68				IPR023352 (G3DSA:1.20.120.GENE3D); IPR001129 (PFAM); SSF161084 (SUPERFAMILY); TMhelix (TMHMM); TMhelix (TMHMM)
scaffold11.g10236.t1	dna-binding protein	1014	20	2.81e-59	0.668	1	F:DNA binding		IPR001005 (SMART); IPR009057 (G3DSA:1.10.10.GENE3D); IPR009057 (G3DSA:1.10.10.GENE3D); PF13921 (PFAM); PTHR10641 (PANTHER); PTHR10641:SF476 (PANTHER); IPR017877 (PROSITE_PROFILES); IPR017930 (PROSITE_PROFILES); IPR009057 (SUPERFAMILY)
scaffold11.g10249.t1	udp-glucose 4-epimerase	1845	20	0	0.6215	5	F:coenzyme binding; F:UDP-glucose 4-epimerase activity; P:nucleotide-sugar metabolic process; P:galactose metabolic process; P:nucleotide metabolic process	EC:5.1.3.2	IPR001509 (PFAM); G3DSA:3.90.25.10 (GENE3D); PF16363 (PFAM); IPR016040 (G3DSA:3.40.50.GENE3D); IPR005886 (PTHR10366:PANTHER); PTHR10366 (PANTHER); PTHR10366 (PANTHER); IPR005886 (PTHR10366:PANTHER); PTHR10366 (PANTHER); SSF51735 (SUPERFAMILY)
scaffold11.g10262.t1	glutamine-serine-proline rich	966	20	4.85e-56	0.76	1	P:response to stimulus		IPR011058 (G3DSA:2.30.60.GENE3D); IPR011058 (PFAM); IPR011058 (SUPERFAMILY)
scaffold11.g10265.t1	ydg sra domain-containing protein	1068	20	2.78e-142	0.559	1	F:histone binding		IPR003105 (SMART); IPR003105 (PFAM); IPR003105 (G3DSA:2.30.280.GENE3D); PTHR14140 (PANTHER); PTHR14140:SF27 (PANTHER); IPR003105 (PROSITE_PROFILES); IPR015947 (SUPERFAMILY)
scaffold11.g10273.t1	major royal jelly protein	1269	20	0	0.72				IPR011042 (G3DSA:2.120.10.GENE3D); IPR017996 (PFAM); IPR017996 (PANTHER); SIGNAL_PEPTIDE_H_REGION (PHOBIUS); SIGNAL_PEPTIDE_C_REGION (PHOBIUS); NON_CYTOPLASMIC_DOMAIN (PHOBIUS); SIGNAL_PEPTIDE_N_REGION (PHOBIUS); SIGNAL_PEPTIDE (PHOBIUS); SignalP-noTM (SI
scaffold11.g10276.t1	gnat family	3243	20	8.5e-99	0.621	2	P:acyl-carrier-protein biosynthetic process; F:N-acetyltransferase activity	EC:2.3.1	Coil (COILS); IPR022190 (PFAM); IPR000182 (PFAM); IPR016181 (G3DSA:3.40.630.GENE3D); PTHR13256 (PANTHER); IPR000182 (PROSITE_PROFILES); IPR016181 (SUPERFAMILY)
scaffold11.g10297.t1	dialkylglycine decarboxylase	1365	20	0	0.787	3	F:pyridoxal phosphate binding; F:transaminase activity; P:metabolic process		IPR005814 (PFAM); IPR015421 (G3DSA:3.40.640.GENE3D); IPR015422 (G3DSA:3.90.1150.GENE3D); PTHR11986:SF53 (PANTHER); IPR005814 (PANTHER); IPR015424 (SUPERFAMILY)
scaffold11.g10318.t1	short-chain dehydrogenase reductase sdr	771	20	2.19e-139	0.67	2	F:oxidoreductase activity; P:oxidation-reduction process		IPR002347 (PRINTS); IPR002198 (PFAM); PF13561 (PFAM); IPR016040 (G3DSA:3.40.50.GENE3D); PTHR24322 (PANTHER); PTHR24322:SF297 (PANTHER); PTHR24322 (PANTHER); SSF51735 (SUPERFAMILY)
scaffold11.g10329.t1	dna repair protein dds20 mei5	900	20	1.82e-75	0.489	1	P:metabolic process		no IPS match
scaffold11.g10338.t1	phosphatidylethanolamine-binding protein pebp	699	20	5.63e-115	0.621	2	P:biological_process; F:molecular_function		IPR008914 (G3DSA:3.90.280.GENE3D); IPR008914 (PFAM); PTHR11362 (PANTHER); SIGNAL_PEPTIDE_C_REGION (PHOBIUS); NON_CYTOPLASMIC_DOMAIN (PHOBIUS); SIGNAL_PEPTIDE_N_REGION (PHOBIUS); SIGNAL_PEPTIDE_H_REGION (PHOBIUS); SIGNAL_PEPTIDE (PHOBIUS); SignalP-TM (SIGN
scaffold11.g10353.t1	aldolase	777	20	4.73e-126	0.808	3	F:L-fuculose-phosphate aldolase activity; P:mannose metabolic process; P:fructose metabolic process	EC:4.1.2.17	IPR001303 (SMART); IPR001303 (PFAM); IPR001303 (G3DSA:3.40.225.GENE3D); PTHR10672:SF3 (PANTHER); PTHR10672 (PANTHER); IPR001303 (SUPERFAMILY)
scaffold11.g10354.t1	dihydrodipicolinate synthase	411	20	2.16e-64	0.839	2	P:metabolic process; F:lyase activity		IPR002220 (PFAM); IPR013785 (G3DSA:3.20.20.GENE3D); IPR002220 (PANTHER); SSF51569 (SUPERFAMILY)
scaffold11.g10355.t1	glutamine amidotransferase	609	20	9.54e-76	0.602	4	F:GMP synthase (glutamine-hydrolyzing) activity; P:glutamine metabolic process; F:transferase activity; F:ligase activity		IPR017926 (PFAM); IPR029062 (G3DSA:3.40.50.GENE3D); IPR029062 (SUPERFAMILY)
scaffold11.g10507.t1	citrate synthase	450	20	3.16e-63	0.609	4	F:transferase activity, transferring acyl groups, acyl groups converted into alkyl on transfer; P:primary metabolic process; P:cellular metabolic process; P:organic substance metabolic process		IPR002020 (PRINTS); IPR002020 (PFAM); IPR016142 (G3DSA:1.10.580.GENE3D); IPR002020 (PANTHER); PTHR11739:SF1 (PANTHER); IPR002020 (SUPERFAMILY)
scaffold14.g10699.t1	glutamyl endopeptidase	954	20	0	0.5375	2	P:proteolysis; F:serine-type endopeptidase activity	EC:3.4.21	G3DSA:2.40.10.10 (GENE3D); G3DSA:2.40.10.10 (GENE3D); IPR001254 (PFAM); SIGNAL_PEPTIDE_C_REGION (PHOBIUS); SIGNAL_PEPTIDE_N_REGION (PHOBIUS); NON_CYTOPLASMIC_DOMAIN (PHOBIUS); SIGNAL_PEPTIDE_H_REGION (PHOBIUS); SIGNAL_PEPTIDE (PHOBIUS); IPR001254 (PROSITE
scaffold14.g10766.t1	methyltransferase	951	20	7.43e-54	0.51	3	F:methyltransferase activity; F:transferase activity; P:methylation		IPR029063 (G3DSA:3.40.50.GENE3D); IPR029063 (SUPERFAMILY)
scaffold14.g10804.t1	o-methyltransferase 2	1233	20	0	0.716	5	P:carbohydrate metabolic process; F:O-methyltransferase activity; P:secondary metabolite biosynthetic process; F:hydrolase activity; P:methylation	EC:2.1.1	IPR011991 (G3DSA:1.10.10.GENE3D); IPR001077 (PFAM); IPR016461 (PIRSF); IPR029063 (G3DSA:3.40.50.GENE3D); PTHR11746 (PANTHER); PTHR11746:SF63 (PANTHER); IPR016461 (PROSITE_PROFILES); IPR029063 (SUPERFAMILY); SSF46785 (SUPERFAMILY)
scaffold14.g10805.t1	nonribosomal peptide synthase 2	6846	20	0	0.5865	4	F:catalytic activity; P:secondary metabolite biosynthetic process; F:phosphopantetheine binding; P:cellular biosynthetic process		Coil (COILS); IPR020806 (SMART); IPR000873 (PFAM); G3DSA:3.40.50.980 (GENE3D); G3DSA:3.40.50.980 (GENE3D); IPR025110 (PFAM); G3DSA:3.40.50.980 (GENE3D); G3DSA:2.30.38.10 (GENE3D); G3DSA:3.30.300.30 (GENE3D); IPR009081 (G3DSA:1.10.1200.GENE3D); IPR001242 (
scaffold14.g10871.t1	integral membrane	396	20	1.21e-60	0.565				no IPS match
scaffold14.g10900.t1	alpha beta hydrolase fold-3 domain containing protein	963	20	8.79e-176	0.583	2	P:metabolic process; F:hydrolase activity		IPR029058 (G3DSA:3.40.50.GENE3D); IPR013094 (PFAM); PTHR23024 (PANTHER); PTHR23024:SF128 (PANTHER); IPR029058 (SUPERFAMILY)
scaffold14.g10927.t1	histone-lysine n-methyltransferase ehmt2	1299	20	1.48e-15	0.466	18	P:regulation of nucleobase-containing compound metabolic process; F:O-methyltransferase activity; P:tRNA processing; F:tRNA methyltransferase activity; C:intracellular non-membrane-bounded organelle; P:single organism reproductive process; P:lysine catabo	EC:2.1.1.43; EC:2.1.1	IPR001214 (SMART); G3DSA:2.170.270.10 (GENE3D); IPR001214 (PFAM); PTHR22884:SF68 (PANTHER); PTHR22884 (PANTHER); IPR001214 (PROSITE_PROFILES); SSF82199 (SUPERFAMILY)
scaffold14.g10942.t1	aminoglycoside phosphotransferase	630	20	3.98e-43	0.543	6	F:ATP binding; P:metabolic process; P:response to antibiotic; F:transferase activity, transferring phosphorus-containing groups; F:phosphotransferase activity, alcohol group as acceptor; F:transferase activity		G3DSA:3.90.1200.10 (GENE3D); IPR002575 (PFAM)
scaffold14.g10967.t1	alpha beta hydrolase fold protein	663	20	4.26e-86	0.652	1	F:catalytic activity		IPR000639 (PRINTS); IPR000073 (PRINTS); IPR000073 (PFAM); IPR029058 (G3DSA:3.40.50.GENE3D); PTHR10992 (PANTHER); PTHR10992:SF751 (PANTHER); IPR029058 (SUPERFAMILY)
scaffold14.g10974.t1	ankyrin repeat protein	2589	20	3.01e-62	0.469	3	F:protein binding; P:proteolysis; F:serine-type endopeptidase activity	EC:3.4.21	IPR015500 (PRINTS); IPR002110 (PRINTS); IPR002110 (SMART); IPR020683 (G3DSA:1.25.40.GENE3D); IPR000209 (PFAM); IPR020683 (G3DSA:1.25.40.GENE3D); PF13857 (PFAM); IPR020683 (G3DSA:1.25.40.GENE3D); IPR000209 (G3DSA:3.40.50.GENE3D); IPR020683 (PFAM); PTHR2419
scaffold14.g10989.t1	fad-dependent oxidoreductase	1722	20	1.71e-137	0.585	4	F:D-arabinono-1,4-lactone oxidase activity; F:flavin adenine dinucleotide binding; C:membrane; P:oxidation-reduction process	EC:1.1.3.37	IPR016167 (G3DSA:3.30.43.GENE3D); IPR016169 (G3DSA:3.30.465.GENE3D); IPR007173 (PFAM); IPR006094 (PFAM); PTHR13878:SF5 (PANTHER); PTHR13878:SF5 (PANTHER); PTHR13878 (PANTHER); SIGNAL_PEPTIDE_H_REGION (PHOBIUS); SIGNAL_PEPTIDE (PHOBIUS); SIGNAL_PEPTIDE_C_R
scaffold14.g10993.t1	methyltransferase domain protein	792	20	2.67e-70	0.493	7	P:biological_process; P:metabolic process; F:methyltransferase activity; F:transferase activity; C:cellular_component; F:molecular_function; P:methylation		IPR029063 (G3DSA:3.40.50.GENE3D); PF12847 (PFAM); PTHR10108 (PANTHER); IPR029063 (SUPERFAMILY)
scaffold14.g10997.t1	monooxygenase	1602	20	0	0.5235	1	F:FAD binding		PR00420 (PRINTS); G3DSA:3.50.50.60 (GENE3D); IPR002938 (PFAM); G3DSA:3.30.9.10 (GENE3D); PTHR13789:SF87 (PANTHER); PTHR13789 (PANTHER); SIGNAL_PEPTIDE_N_REGION (PHOBIUS); SIGNAL_PEPTIDE_C_REGION (PHOBIUS); SIGNAL_PEPTIDE (PHOBIUS); NON_CYTOPLASMIC_DOMAIN
scaffold14.g11009.t1	hypothetical protein UCDDA912_g05993	2400	20	0	0.695	1	C:integral component of membrane		Coil (COILS); IPR020915 (PFAM); IPR007344 (PFAM); G3DSA:3.30.460.10 (GENE3D); IPR011250 (G3DSA:2.40.160.GENE3D); SSF81301 (SUPERFAMILY)
scaffold14.g11021.t1	nucleoside hydrolase	1098	20	2.59e-175	0.6175	2	P:metabolic process; F:hydrolase activity		IPR001910 (PFAM); IPR001910 (G3DSA:3.90.245.GENE3D); PTHR12304:SF4 (PANTHER); IPR023186 (PANTHER); SIGNAL_PEPTIDE (PHOBIUS); SIGNAL_PEPTIDE_N_REGION (PHOBIUS); SIGNAL_PEPTIDE_H_REGION (PHOBIUS); SIGNAL_PEPTIDE_C_REGION (PHOBIUS); NON_CYTOPLASMIC_DOMAIN (P
scaffold14.g11064.t1	aminoglycoside phosphotransferase	756	20	4.86e-55	0.5475	5	F:ATP binding; P:metabolic process; P:response to antibiotic; F:transferase activity; F:phosphotransferase activity, alcohol group as acceptor		IPR002575 (PFAM); G3DSA:3.90.1200.10 (GENE3D); IPR011009 (SUPERFAMILY)
scaffold14.g11090.t1	related to integral membrane protein	405	20	5.03e-25	0.543				no IPS match
scaffold14.g11098.t1	pap2_haloperoxidase domain-containing protein	1257	20	0	0.647	5	F:peroxidase activity; P:response to oxidative stress; P:obsolete peroxidase reaction; C:membrane; P:oxidation-reduction process	EC:1.11.1.7	IPR000326 (PFAM); IPR016119 (G3DSA:1.10.606.GENE3D); NON_CYTOPLASMIC_DOMAIN (PHOBIUS); SIGNAL_PEPTIDE_H_REGION (PHOBIUS); SIGNAL_PEPTIDE (PHOBIUS); SIGNAL_PEPTIDE_N_REGION (PHOBIUS); SIGNAL_PEPTIDE_C_REGION (PHOBIUS); SignalP-noTM (SIGNALP_EUK); IPR000326
scaffold14.g11104.t1	upf0187 domain protein	1140	20	0	0.692	3	P:biological_process; C:cellular_component; F:molecular_function		IPR021134 (PFAM); TRANSMEMBRANE (PHOBIUS); TRANSMEMBRANE (PHOBIUS); CYTOPLASMIC_DOMAIN (PHOBIUS); NON_CYTOPLASMIC_DOMAIN (PHOBIUS); CYTOPLASMIC_DOMAIN (PHOBIUS); NON_CYTOPLASMIC_DOMAIN (PHOBIUS); TRANSMEMBRANE (PHOBIUS); TRANSMEMBRANE (PHOBIUS); CYTOPLASM
scaffold14.g11109.t1	alcohol dehydrogenase protein	1116	20	0	0.7505	3	F:zinc ion binding; F:oxidoreductase activity; P:oxidation-reduction process		IPR020843 (SMART); IPR013154 (PFAM); IPR016040 (G3DSA:3.40.50.GENE3D); IPR013149 (PFAM); IPR011032 (G3DSA:3.90.180.GENE3D); PTHR11695:SF339 (PANTHER); IPR002085 (PANTHER); SSF51735 (SUPERFAMILY); IPR011032 (SUPERFAMILY)
scaffold14.g11155.t1	fungal specific transcription factor	1170	20	1.39e-142	0.575	1	F:FAD binding		PR00420 (PRINTS); IPR002938 (PFAM); G3DSA:3.50.50.60 (GENE3D); PTHR13789 (PANTHER); NON_CYTOPLASMIC_DOMAIN (PHOBIUS); TRANSMEMBRANE (PHOBIUS); CYTOPLASMIC_DOMAIN (PHOBIUS); PS51257 (PROSITE_PROFILES); SSF51905 (SUPERFAMILY)
scaffold14.g11209.t1	esterase lipase	3768	20	0	0.6885	2	F:hydrolase activity, acting on carbon-nitrogen (but not peptide) bonds; P:nitrogen compound metabolic process		IPR029058 (G3DSA:3.40.50.GENE3D); IPR011059 (G3DSA:2.30.40.GENE3D); IPR013108 (PFAM); IPR002018 (PFAM); G3DSA:3.20.20.140 (GENE3D); PTHR11559:SF124 (PANTHER); PTHR11559 (PANTHER); IPR019826 (PROSITE_PATTERNS); TRANSMEMBRANE (PHOBIUS); CYTOPLASMIC_DOMAIN (
scaffold14.g11284.t1	hypothetical protein OIDMADRAFT_29693	1635	20	0	0.5325	3	P:biological_process; C:cellular_component; F:molecular_function		IPR010621 (G3DSA:2.60.120.GENE3D); IPR010621 (PFAM); IPR010679 (PFAM); NON_CYTOPLASMIC_DOMAIN (PHOBIUS); SIGNAL_PEPTIDE (PHOBIUS); SIGNAL_PEPTIDE_C_REGION (PHOBIUS); SIGNAL_PEPTIDE_H_REGION (PHOBIUS); SIGNAL_PEPTIDE_N_REGION (PHOBIUS); SignalP-TM (SIGNALP
scaffold14.g11289.t1	fad-binding monooxygenase protein	1803	20	0	0.6585	1	F:FAD binding		PR00420 (PRINTS); G3DSA:3.50.50.60 (GENE3D); IPR002938 (PFAM); PTHR13789 (PANTHER); PTHR13789:SF194 (PANTHER); TRANSMEMBRANE (PHOBIUS); CYTOPLASMIC_DOMAIN (PHOBIUS); NON_CYTOPLASMIC_DOMAIN (PHOBIUS); SSF51905 (SUPERFAMILY)
scaffold14.g11303.t1	lactoylglutathione lyase	546	20	1.6e-49	0.5695	4	P:carbohydrate metabolic process; F:metal ion binding; F:lactoylglutathione lyase activity; P:pyruvate metabolic process	EC:4.4.1.5	IPR004360 (PFAM); IPR029068 (G3DSA:3.10.180.GENE3D); PTHR10374 (PANTHER); IPR018146 (PROSITE_PATTERNS); IPR029068 (SUPERFAMILY)
scaffold14.g11318.t1	type b	1584	20	0	0.5855	2	P:metabolic process; F:hydrolase activity		IPR029058 (G3DSA:3.40.50.GENE3D); IPR002018 (PFAM); PTHR11559 (PANTHER); IPR019819 (PROSITE_PATTERNS); IPR019826 (PROSITE_PATTERNS); NON_CYTOPLASMIC_DOMAIN (PHOBIUS); SIGNAL_PEPTIDE_H_REGION (PHOBIUS); SIGNAL_PEPTIDE_C_REGION (PHOBIUS); SIGNAL_PEPTIDE (PH
scaffold15.g11371.t1	ankyrin repeat protein	693	20	1.77e-76	0.5095	1	F:protein binding		IPR002110 (SMART); IPR020683 (G3DSA:1.25.40.GENE3D); IPR020683 (PFAM); PTHR24198 (PANTHER); PTHR24198:SF11 (PANTHER); IPR002110 (PROSITE_PROFILES); IPR002110 (PROSITE_PROFILES); IPR020683 (PROSITE_PROFILES); IPR020683 (SUPERFAMILY)
scaffold15.g11454.t1	gtp-binding protein rhoa	2799	20	0	0.621	8	F:GTP binding; P:hyphal growth; P:fungal-type cell wall organization; P:small GTPase mediated signal transduction; C:membrane; P:protein transport; P:regulation of cell wall organization or biogenesis; C:intracellular		PR00449 (PRINTS); IPR003579 (SMART); IPR003578 (SMART); IPR020849 (SMART); IPR001806 (PFAM); IPR027417 (G3DSA:3.40.50.GENE3D); IPR005225 (TIGRFAM); PTHR24072 (PANTHER); PTHR24072:SF0 (PANTHER); PS51419 (PROSITE_PROFILES); IPR027417 (SUPERFAMILY)
scaffold15.g11462.t1	n- gnat	603	20	2.65e-99	0.491	2	P:acyl-carrier-protein biosynthetic process; F:N-acetyltransferase activity	EC:2.3.1	IPR000182 (PFAM); IPR016181 (G3DSA:3.40.630.GENE3D); IPR016181 (SUPERFAMILY)
scaffold15.g11667.t1	ankyrin repeat protein	1431	20	0	0.504	15	P:positive regulation of cation transmembrane transport; P:signal transduction; P:regulation of cardiac muscle cell contraction; C:synapse; P:regulation of cardiac conduction; C:plasma membrane part; P:regulation of cell communication; P:protein localizat		IPR002110 (SMART); IPR020683 (G3DSA:1.25.40.GENE3D); IPR020683 (PFAM); PTHR24198 (PANTHER); IPR002110 (PROSITE_PROFILES); IPR020683 (PROSITE_PROFILES); IPR002110 (PROSITE_PROFILES); IPR020683 (SUPERFAMILY)
scaffold65.g11769.t1	alpha-l-fucosidase 1	1554	20	0	0.6725	6	P:carbohydrate metabolic process; F:oxidoreductase activity, acting on paired donors, with incorporation or reduction of molecular oxygen; F:iron ion binding; F:alpha-L-fucosidase activity; P:oxidation-reduction process; F:heme binding	EC:3.2.1.51; EC:3.2.1	IPR000933 (SMART); IPR013781 (G3DSA:3.20.20.GENE3D); IPR000933 (PFAM); IPR008979 (G3DSA:2.60.120.GENE3D); IPR000421 (PFAM); IPR000933 (PANTHER); PTHR10030:SF25 (PANTHER); SIGNAL_PEPTIDE (PHOBIUS); SIGNAL_PEPTIDE_N_REGION (PHOBIUS); SIGNAL_PEPTIDE_H_REGION
scaffold65.g11803.t1	serine threonine protein kinase	2160	20	1.7e-131	0.736	4	F:ATP binding; P:serine family amino acid metabolic process; F:protein serine/threonine kinase activity; P:protein phosphorylation	EC:2.7.11	IPR002290 (SMART); G3DSA:1.10.510.10 (GENE3D); IPR000719 (PFAM); PTHR24362 (PANTHER); IPR008271 (PROSITE_PATTERNS); CYTOPLASMIC_DOMAIN (PHOBIUS); NON_CYTOPLASMIC_DOMAIN (PHOBIUS); TRANSMEMBRANE (PHOBIUS); CYTOPLASMIC_DOMAIN (PHOBIUS); TRANSMEMBRANE (PHOBI
scaffold65.g11862.t1	long-chain-fatty-acid- ligase	3780	20	0	0.446	2	F:catalytic activity; P:metabolic process		Coil (COILS); IPR009081 (PFAM); G3DSA:2.30.38.10 (GENE3D); G3DSA:3.40.50.980 (GENE3D); IPR000873 (PFAM); G3DSA:3.30.300.30 (GENE3D); IPR009081 (G3DSA:1.10.1200.GENE3D); G3DSA:3.40.50.980 (GENE3D); PTHR24095 (PANTHER); IPR020845 (PROSITE_PATTERNS); IPR0090
scaffold65.g11878.t1	linalool dehydratase-isomerase precursor	1521	20	0	0.707	2	P:metabolic process; F:isomerase activity		SIGNAL_PEPTIDE (PHOBIUS); SIGNAL_PEPTIDE_H_REGION (PHOBIUS); NON_CYTOPLASMIC_DOMAIN (PHOBIUS); SIGNAL_PEPTIDE_C_REGION (PHOBIUS); SIGNAL_PEPTIDE_N_REGION (PHOBIUS); SignalP-noTM (SIGNALP_EUK)
scaffold65.g11880.t1	p-type atpase	2049	20	4.64e-80	0.5275	4	F:nucleotide binding; F:metal ion binding; C:integral component of membrane; P:metal ion transport		IPR001757 (PRINTS); IPR008250 (PFAM); IPR023214 (G3DSA:3.40.50.GENE3D); IPR001757 (TIGRFAM); IPR023214 (PFAM); G3DSA:3.30.70.100 (GENE3D); IPR006121 (PFAM); PTHR24093:SF50 (PANTHER); PTHR24093 (PANTHER); PTHR24093:SF50 (PANTHER); PTHR24093 (PANTHER); IPR0
scaffold65.g11902.t1	snoal-like polyketide cyclase family protein	501	20	1.08e-29	0.543				SIGNAL_PEPTIDE_C_REGION (PHOBIUS); SIGNAL_PEPTIDE_H_REGION (PHOBIUS); NON_CYTOPLASMIC_DOMAIN (PHOBIUS); SIGNAL_PEPTIDE (PHOBIUS); SIGNAL_PEPTIDE_N_REGION (PHOBIUS); SignalP-noTM (SIGNALP_EUK); SSF54427 (SUPERFAMILY)
scaffold65.g11944.t1	short-chain dehydrogenase reductase sdr	783	20	3.15e-158	0.712	2	F:oxidoreductase activity; P:oxidation-reduction process		Coil (COILS); IPR002347 (PRINTS); IPR013968 (SMART); PF13561 (PFAM); IPR016040 (G3DSA:3.40.50.GENE3D); PTHR24322 (PANTHER); PTHR24322:SF306 (PANTHER); SSF51735 (SUPERFAMILY)
scaffold65.g11950.t1	pyridine nucleotide-disulfide oxidoreductase	4437	20	0	0.654	5	F:protein binding; F:oxidoreductase activity; F:flavin adenine dinucleotide binding; P:cell redox homeostasis; P:oxidation-reduction process		Coil (COILS); PR00411 (PRINTS); PR00368 (PRINTS); IPR002110 (SMART); IPR004099 (PFAM); IPR004099 (G3DSA:3.30.390.GENE3D); IPR020683 (PFAM); G3DSA:3.50.50.60 (GENE3D); G3DSA:3.50.50.60 (GENE3D); IPR020683 (G3DSA:1.25.40.GENE3D); IPR023753 (PFAM); PTHR22912
scaffold65.g11984.t1	nonribosomal peptide synthetase 11	3120	20	0	0.545	2	F:catalytic activity; P:metabolic process		IPR009081 (PFAM); IPR025110 (PFAM); IPR000873 (PFAM); G3DSA:3.30.300.30 (GENE3D); G3DSA:2.30.38.10 (GENE3D); IPR009081 (G3DSA:1.10.1200.GENE3D); G3DSA:3.40.50.980 (GENE3D); G3DSA:3.40.50.980 (GENE3D); IPR001242 (PFAM); PTHR24095 (PANTHER); IPR020845 (PROS
scaffold65.g11991.t1	vegetative incompatibility protein het-e-1	6129	20	0	0.559	1	F:protein binding		Coil (COILS); IPR020472 (PRINTS); IPR001680 (SMART); PF13191 (PFAM); IPR015943 (G3DSA:2.130.10.GENE3D); IPR015943 (G3DSA:2.130.10.GENE3D); IPR015943 (G3DSA:2.130.10.GENE3D); PF17100 (PFAM); IPR001680 (PFAM); IPR027417 (G3DSA:3.40.50.GENE3D); IPR027417 (G3
scaffold65.g12000.t1	clavaminate synthase-like protein	2610	20	0	0.74	7	P:transmembrane transport; F:iron ion binding; F:oxidoreductase activity, acting on paired donors, with incorporation or reduction of molecular oxygen, 2-oxoglutarate as one donor, and incorporation of one atom each of oxygen into both donors; C:membrane;	EC:1.14.11	IPR002283 (PRINTS); IPR026992 (PFAM); G3DSA:1.20.58.340 (GENE3D); IPR002523 (PFAM); IPR027443 (G3DSA:2.60.120.GENE3D); IPR005123 (PFAM); PTHR10209 (PANTHER); TRANSMEMBRANE (PHOBIUS); CYTOPLASMIC_DOMAIN (PHOBIUS); TRANSMEMBRANE (PHOBIUS); CYTOPLASMIC_DOMAI
scaffold65.g12004.t1	hypothetical protein PV08_05687	669	20	8.39e-19	0.4875	3	P:biological_process; C:cellular_component; F:molecular_function		CYTOPLASMIC_DOMAIN (PHOBIUS); TRANSMEMBRANE (PHOBIUS); NON_CYTOPLASMIC_DOMAIN (PHOBIUS)
scaffold65.g12018.t1	o- family partial	3090	20	0	0.639	3	F:O-methyltransferase activity; F:oxidoreductase activity; P:oxidation-reduction process	EC:2.1.1	PR00368 (PRINTS); IPR000103 (PRINTS); G3DSA:3.50.50.60 (GENE3D); IPR023753 (PFAM); IPR029063 (G3DSA:3.40.50.GENE3D); IPR001077 (PFAM); IPR011991 (G3DSA:1.10.10.GENE3D); G3DSA:3.50.50.60 (GENE3D); PTHR11746:SF63 (PANTHER); PTHR11746 (PANTHER); IPR016461 (P
scaffold65.g12020.t1	nonribosomal peptide synthase -like protein	4773	20	0	0.5605	3	F:catalytic activity; P:metabolic process; F:phosphopantetheine binding		IPR020806 (SMART); G3DSA:3.40.50.980 (GENE3D); IPR025110 (PFAM); G3DSA:3.40.50.980 (GENE3D); IPR009081 (PFAM); IPR001242 (PFAM); PF13745 (PFAM); IPR009081 (G3DSA:1.10.1200.GENE3D); G3DSA:2.30.38.10 (GENE3D); IPR000873 (PFAM); G3DSA:3.30.300.30 (GENE3D); I
scaffold65.g12021.t1	toxin biosynthesis	1221	20	1.15e-114	0.635	5	F:pyridoxal phosphate binding; F:catalytic activity; F:transaminase activity; P:biosynthetic process; F:transferase activity		PF13813 (PFAM); TRANSMEMBRANE (PHOBIUS); NON_CYTOPLASMIC_DOMAIN (PHOBIUS); SIGNAL_PEPTIDE (PHOBIUS); SIGNAL_PEPTIDE_H_REGION (PHOBIUS); SIGNAL_PEPTIDE_C_REGION (PHOBIUS); SIGNAL_PEPTIDE_N_REGION (PHOBIUS); TRANSMEMBRANE (PHOBIUS); CYTOPLASMIC_DOMAIN (PHOB
scaffold35.g12035.t1	bnr repeat-containing glycosyl partial	900	20	3.02e-53	0.5165	1	F:hydrolase activity		G3DSA:2.120.10.70 (GENE3D); SIGNAL_PEPTIDE_N_REGION (PHOBIUS); SIGNAL_PEPTIDE_C_REGION (PHOBIUS); SIGNAL_PEPTIDE (PHOBIUS); NON_CYTOPLASMIC_DOMAIN (PHOBIUS); SIGNAL_PEPTIDE_H_REGION (PHOBIUS); SignalP-noTM (SIGNALP_EUK); SSF89372 (SUPERFAMILY)
scaffold35.g12037.t1	dehydroquinate synthase-like protein	1809	20	5.63e-96	0.5595	3	F:oxidoreductase activity; F:metal ion binding; P:oxidation-reduction process		IPR001670 (PFAM); G3DSA:3.40.50.1970 (GENE3D); G3DSA:1.20.1090.10 (GENE3D); IPR010730 (PFAM); PTHR11496:SF58 (PANTHER); PTHR11496 (PANTHER); SSF56796 (SUPERFAMILY)
scaffold35.g12039.t1	hypothetical protein Z517_02478	243	20	1.11e-38	0.8925				no IPS match
scaffold35.g12050.t1	trehalose-6-phosphate hydrolase	1419	20	8.2e-147	0.588	3	P:carbohydrate metabolic process; F:cation binding; F:hydrolase activity		IPR006589 (SMART); IPR013781 (G3DSA:3.20.20.GENE3D); IPR006047 (PFAM); G3DSA:3.90.400.10 (GENE3D); PTHR10357:SF136 (PANTHER); IPR015902 (PANTHER); TRANSMEMBRANE (PHOBIUS); NON_CYTOPLASMIC_DOMAIN (PHOBIUS); CYTOPLASMIC_DOMAIN (PHOBIUS); IPR017853 (SUPERFAM
scaffold35.g12060.t1	hypothetical protein GLAREA_02261	717	20	5.81e-56	0.6115				Coil (COILS)
scaffold35.g12089.t1	efflux pump antibiotic resistance	432	20	7.75e-44	0.536	3	P:transmembrane transport; C:integral component of membrane; P:gliotoxin biosynthetic process		TRANSMEMBRANE (PHOBIUS); TRANSMEMBRANE (PHOBIUS); TRANSMEMBRANE (PHOBIUS); NON_CYTOPLASMIC_DOMAIN (PHOBIUS); CYTOPLASMIC_DOMAIN (PHOBIUS); NON_CYTOPLASMIC_DOMAIN (PHOBIUS); CYTOPLASMIC_DOMAIN (PHOBIUS); TMhelix (TMHMM); TMhelix (TMHMM)
scaffold35.g12092.t1	dihydrodipicolinate synthetase	1176	20	1.53e-94	0.4975	2	P:metabolic process; F:lyase activity		IPR002220 (PFAM); IPR013785 (G3DSA:3.20.20.GENE3D); IPR002220 (PANTHER); SSF51569 (SUPERFAMILY)
scaffold35.g12106.t1	lactoylglutathione lyase	624	20	1.8e-79	0.6715	4	P:carbohydrate metabolic process; F:metal ion binding; F:lactoylglutathione lyase activity; P:pyruvate metabolic process	EC:4.4.1.5	IPR029068 (G3DSA:3.10.180.GENE3D); IPR004360 (PFAM); PTHR10374 (PANTHER); PTHR10374:SF3 (PANTHER); IPR018146 (PROSITE_PATTERNS); IPR029068 (SUPERFAMILY)
scaffold35.g12109.t1	phosphatidylcholine-hydrolyzing phospholipase c	1347	20	0	0.642	5	F:thiamine pyrophosphate binding; F:magnesium ion binding; F:catalytic activity; P:metabolic process; F:carbohydrate binding		no IPS match
scaffold35.g12137.t1	hypothetical protein TW65_02139	1908	20	2.48e-90	0.6705				TRANSMEMBRANE (PHOBIUS); SIGNAL_PEPTIDE (PHOBIUS); SIGNAL_PEPTIDE_N_REGION (PHOBIUS); NON_CYTOPLASMIC_DOMAIN (PHOBIUS); CYTOPLASMIC_DOMAIN (PHOBIUS); SIGNAL_PEPTIDE_C_REGION (PHOBIUS); SIGNAL_PEPTIDE_H_REGION (PHOBIUS); TMhelix (TMHMM); TMhelix (TMHMM)
scaffold35.g12145.t1	5-formyltetrahydrofolate cyclo-ligase	825	20	1.25e-96	0.7105	2	P:metabolic process; F:ligase activity		IPR002698 (PFAM); IPR024185 (G3DSA:3.40.50.GENE3D); PTHR13017:SF0 (PANTHER); PTHR13017 (PANTHER); SSF100950 (SUPERFAMILY)
scaffold35.g12175.t1	nitric oxide dioxygenase	927	20	3.31e-65	0.496	3	F:pyridoxal phosphate binding; F:catalytic activity; F:molybdenum ion binding		IPR015808 (G3DSA:2.40.33.GENE3D); G3DSA:2.40.30.10 (GENE3D); IPR005302 (PFAM); IPR005302 (PROSITE_PROFILES); IPR011037 (SUPERFAMILY); IPR011037 (SUPERFAMILY)
scaffold35.g12176.t1	nitric oxide dioxygenase	837	20	2.16e-44	0.487	5	P:obsolete electron transport; F:oxidoreductase activity; F:electron carrier activity; P:oxidation-reduction process; F:2 iron, 2 sulfur cluster binding		IPR012675 (G3DSA:3.10.20.GENE3D); IPR001433 (PFAM); G3DSA:3.40.50.80 (GENE3D); IPR001041 (PFAM); IPR006058 (PROSITE_PATTERNS); IPR001041 (PROSITE_PROFILES); IPR001041 (SUPERFAMILY); SSF52343 (SUPERFAMILY)
scaffold35.g12181.t1	aminoglycoside phosphotransferase	1635	20	6.36e-150	0.6065	3	F:ATP binding; P:response to antibiotic; F:phosphotransferase activity, alcohol group as acceptor		IPR002575 (PFAM); G3DSA:3.90.1200.10 (GENE3D); IPR024165 (PANTHER); PTHR21310:SF3 (PANTHER); IPR011009 (SUPERFAMILY)
scaffold35.g12182.t1	hypothetical protein UCDDA912_g07206	402	20	1.37e-40	0.6455				NON_CYTOPLASMIC_DOMAIN (PHOBIUS); CYTOPLASMIC_DOMAIN (PHOBIUS); TRANSMEMBRANE (PHOBIUS); CYTOPLASMIC_DOMAIN (PHOBIUS); NON_CYTOPLASMIC_DOMAIN (PHOBIUS); TRANSMEMBRANE (PHOBIUS); TRANSMEMBRANE (PHOBIUS); TMhelix (TMHMM); TMhelix (TMHMM); TMhelix (TMHMM)
scaffold35.g12193.t1	cmp dcmp deaminase zinc-binding protein	582	20	9.88e-64	0.65	2	F:zinc ion binding; F:catalytic activity		IPR002125 (PFAM); G3DSA:3.40.140.10 (GENE3D); PTHR11079 (PANTHER); IPR002125 (PROSITE_PROFILES); IPR016193 (SUPERFAMILY)
scaffold35.g12200.t1	formate nitrite transporter	1008	20	5.63e-134	0.729	3	C:membrane; P:transport; F:transporter activity		IPR023271 (G3DSA:1.20.1080.GENE3D); IPR000292 (PFAM); PTHR30520 (PANTHER); PTHR30520:SF0 (PANTHER); CYTOPLASMIC_DOMAIN (PHOBIUS); TRANSMEMBRANE (PHOBIUS); TRANSMEMBRANE (PHOBIUS); TRANSMEMBRANE (PHOBIUS); NON_CYTOPLASMIC_DOMAIN (PHOBIUS); NON_CYTOPLASMIC_
scaffold35.g12207.t1	proline iminopeptidase	966	20	0	0.823	10	F:ATPase activity; F:DNA binding; F:ATP binding; C:cytoplasm; F:nucleosome binding; P:ATP-dependent chromatin remodeling; P:proteolysis; F:aminopeptidase activity; C:chromatin; C:NURF complex	EC:3.4.11; EC:3.6.1; EC:3.6.1.3; EC:3.6.1.15	IPR002410 (PRINTS); IPR005944 (PIRSF); IPR000073 (PFAM); IPR005944 (TIGRFAM); IPR029058 (G3DSA:3.40.50.GENE3D); PTHR10992 (PANTHER); PTHR10992:SF693 (PANTHER); IPR029058 (SUPERFAMILY)
scaffold35.g12232.t1	pentachlorophenol 4-monooxygenase	1671	20	2.44e-162	0.6205	1	F:FAD binding		PR00420 (PRINTS); G3DSA:3.30.9.10 (GENE3D); G3DSA:3.50.50.60 (GENE3D); IPR002938 (PFAM); PTHR13789:SF87 (PANTHER); PTHR13789 (PANTHER); SSF51905 (SUPERFAMILY); TMhelix (TMHMM)
scaffold35.g12233.t1	family protein	660	20	2.61e-65	0.61				IPR016040 (G3DSA:3.40.50.GENE3D); PTHR15020 (PANTHER); SIGNAL_PEPTIDE (PHOBIUS); SIGNAL_PEPTIDE_H_REGION (PHOBIUS); SIGNAL_PEPTIDE_N_REGION (PHOBIUS); SIGNAL_PEPTIDE_C_REGION (PHOBIUS); NON_CYTOPLASMIC_DOMAIN (PHOBIUS); SSF51735 (SUPERFAMILY)
scaffold42.g12333.t1	had-like protein	1338	20	1.5e-133	0.533	2	P:metabolic process; F:hydrolase activity		IPR023214 (PFAM); IPR023214 (G3DSA:3.40.50.GENE3D); IPR023214 (SUPERFAMILY)
scaffold42.g12334.t1	glycoside hydrolase family 65 protein	1671	20	8.56e-79	0.5195	3	P:carbohydrate metabolic process; F:catalytic activity; F:carbohydrate binding		G3DSA:2.60.420.10 (GENE3D); IPR005196 (PFAM); IPR005196 (G3DSA:2.70.98.GENE3D); PTHR11051 (PANTHER); PTHR11051:SF8 (PANTHER); SIGNAL_PEPTIDE_H_REGION (PHOBIUS); SIGNAL_PEPTIDE_C_REGION (PHOBIUS); SIGNAL_PEPTIDE_N_REGION (PHOBIUS); NON_CYTOPLASMIC_DOMAIN (
scaffold42.g12337.t1	cytochrome p450 protein	426	20	2.02e-48	0.6295	1	P:antibiotic biosynthetic process		G3DSA:3.10.450.50 (GENE3D); SSF54427 (SUPERFAMILY)
scaffold85.g12499.t1	4-hydroxythreonine-4-phosphate dehydrogenase	1140	20	0	0.7405	4	P:pyridoxine biosynthetic process; F:NAD binding; F:4-hydroxythreonine-4-phosphate dehydrogenase activity; P:oxidation-reduction process	EC:1.1.1.262	IPR005255 (PFAM); IPR024084 (G3DSA:3.40.718.GENE3D); PTHR30004:SF3 (PANTHER); PTHR30004 (PANTHER); IPR005255 (HAMAP); SSF53659 (SUPERFAMILY)
scaffold85.g12506.t1	glucose-methanol-choline oxidoreductase	1773	20	0	0.645	3	F:oxidoreductase activity, acting on CH-OH group of donors; F:flavin adenine dinucleotide binding; P:oxidation-reduction process		IPR000172 (PFAM); IPR012132 (PIRSF); G3DSA:3.50.50.60 (GENE3D); IPR007867 (PFAM); PTHR11552:SF86 (PANTHER); PTHR11552 (PANTHER); IPR000172 (PROSITE_PATTERNS); IPR000172 (PROSITE_PATTERNS); SIGNAL_PEPTIDE_N_REGION (PHOBIUS); NON_CYTOPLASMIC_DOMAIN (PHOBIUS
scaffold85.g12527.t1	cupin conserved barrel	441	20	5.58e-79	0.8185	2	F:oxidoreductase activity; P:oxidation-reduction process		IPR014710 (G3DSA:2.60.120.GENE3D); IPR025979 (PFAM); IPR011051 (SUPERFAMILY)
scaffold85.g12535.t1	hypothetical protein CH063_02843	1950	20	5.64e-132	0.5585				IPR010679 (G3DSA:2.60.40.GENE3D); IPR010621 (PFAM); IPR010679 (PFAM); IPR010621 (G3DSA:2.60.120.GENE3D); SSF160935 (SUPERFAMILY)
scaffold85.g12603.t1	hyaluronan synthase	1734	20	0	0.5335	3	P:metabolic process; F:transferase activity; C:cellular_component		PF13632 (PFAM); IPR029044 (G3DSA:3.90.550.GENE3D); IPR026107 (PANTHER); PTHR22913:SF12 (PANTHER); TRANSMEMBRANE (PHOBIUS); NON_CYTOPLASMIC_DOMAIN (PHOBIUS); NON_CYTOPLASMIC_DOMAIN (PHOBIUS); TRANSMEMBRANE (PHOBIUS); TRANSMEMBRANE (PHOBIUS); TRANSMEMBRANE
scaffold85.g12624.t1	hypothetical protein CGGC5_4095	1431	20	2.72e-120	0.506	3	P:biological_process; C:cellular_component; F:molecular_function		IPR010621 (G3DSA:2.60.120.GENE3D); IPR010679 (PFAM); IPR010621 (PFAM); NON_CYTOPLASMIC_DOMAIN (PHOBIUS); NON_CYTOPLASMIC_DOMAIN (PHOBIUS); TRANSMEMBRANE (PHOBIUS); CYTOPLASMIC_DOMAIN (PHOBIUS); TRANSMEMBRANE (PHOBIUS); SSF160935 (SUPERFAMILY)
scaffold75.g12643.t1	protocatechuatedioxygenase beta subunit	375	20	4.99e-45	0.8195	4	P:cellular aromatic compound metabolic process; F:oxidoreductase activity, acting on single donors with incorporation of molecular oxygen, incorporation of two atoms of oxygen; F:ferric iron binding; P:oxidation-reduction process	EC:1.13.11	no IPS match
scaffold23.g12820.t1	aspartate racemase	1215	20	3.96e-118	0.664	5	F:racemase activity, acting on amino acids and derivatives; C:membrane; P:cellular amino acid metabolic process; F:amino acid transmembrane transporter activity; P:amino acid transmembrane transport		Coil (COILS); IPR001920 (G3DSA:3.40.50.GENE3D); IPR001920 (G3DSA:3.40.50.GENE3D); IPR015942 (PFAM); IPR004380 (TIGRFAM); PTHR21198 (PANTHER); PTHR21198:SF4 (PANTHER); IPR001920 (SUPERFAMILY); IPR001920 (SUPERFAMILY)
scaffold23.g12944.t1	protein-disulfide isomerase	504	20	1.74e-41	0.617	4	F:protein disulfide oxidoreductase activity; P:metabolic process; P:oxidation-reduction process; F:isomerase activity		IPR023169 (G3DSA:1.10.472.GENE3D); IPR012336 (G3DSA:3.40.30.GENE3D); IPR012336 (SUPERFAMILY)
scaffold72.g13054.t1	wd40 repeat-like protein	1668	20	1.25e-73	0.4375	1	F:protein binding		IPR015943 (G3DSA:2.130.10.GENE3D); IPR015943 (G3DSA:2.130.10.GENE3D); IPR017986 (PROSITE_PROFILES); IPR017986 (SUPERFAMILY)
scaffold79.g13084.t1	hypothetical protein UCDDA912_g03793	573	20	1.42e-82	0.782				IPR025494 (PFAM)
scaffold79.g13099.t1	asch domain-containing protein	459	20	1.91e-84	0.6235				IPR007374 (SMART); G3DSA:3.10.400.10 (GENE3D); IPR007374 (PFAM); IPR015947 (SUPERFAMILY)
scaffold63.g13138.t1	glycosyl hydrolase 53 domain-containing protein	882	20	1.34e-161	0.5775	2	P:carbohydrate metabolic process; F:hydrolase activity		IPR024655 (PFAM); SIGNAL_PEPTIDE_N_REGION (PHOBIUS); SIGNAL_PEPTIDE_C_REGION (PHOBIUS); NON_CYTOPLASMIC_DOMAIN (PHOBIUS); SIGNAL_PEPTIDE_H_REGION (PHOBIUS); SIGNAL_PEPTIDE (PHOBIUS); SignalP-noTM (SIGNALP_EUK); SignalP-noTM (SIGNALP_GRAM_NEGATIVE); Signal
scaffold63.g13160.t1	antibiotic biosynthesis monooxygenase	291	20	1.04e-36	0.648	5	P:biological_process; P:oxidation-reduction process; C:cellular_component; F:monooxygenase activity; F:molecular_function		G3DSA:3.30.70.900 (GENE3D); IPR011008 (SUPERFAMILY)
scaffold3.g13190.t1	c6 zinc finger domain-containing protein	2517	20	1.19e-103	0.51	4	C:nucleus; F:zinc ion binding; P:regulation of transcription, DNA-templated; F:RNA polymerase II transcription factor activity, sequence-specific DNA binding		Coil (COILS); IPR001138 (SMART); IPR001138 (G3DSA:4.10.240.GENE3D); NON_CYTOPLASMIC_DOMAIN (PHOBIUS); TRANSMEMBRANE (PHOBIUS); CYTOPLASMIC_DOMAIN (PHOBIUS)
scaffold78.g13221.t1	amp-binding enzyme family protein	3645	20	0	0.4785	2	F:catalytic activity; P:metabolic process		G3DSA:3.30.300.30 (GENE3D); G3DSA:3.40.50.980 (GENE3D); G3DSA:3.40.50.980 (GENE3D); IPR000873 (PFAM); G3DSA:2.30.38.10 (GENE3D); PTHR24096 (PANTHER); IPR020845 (PROSITE_PATTERNS); SSF56801 (SUPERFAMILY); SSF52777 (SUPERFAMILY)
scaffold32.g13266.t1	hypothetical protein UCDDA912_g01238	846	20	6.23e-143	0.717	4	P:carbohydrate metabolic process; F:small molecule binding; F:transferase activity, transferring phosphorus-containing groups; P:phosphorylation		NON_CYTOPLASMIC_DOMAIN (PHOBIUS); TRANSMEMBRANE (PHOBIUS); TRANSMEMBRANE (PHOBIUS); CYTOPLASMIC_DOMAIN (PHOBIUS); TRANSMEMBRANE (PHOBIUS); TRANSMEMBRANE (PHOBIUS); TRANSMEMBRANE (PHOBIUS); NON_CYTOPLASMIC_DOMAIN (PHOBIUS); CYTOPLASMIC_DOMAIN (PHOBIUS); NO
scaffold2.g13288.t1	clavaminate synthase-like protein at3g21360	1032	20	0	0.6745	3	F:dioxygenase activity; C:nucleus; P:oxidation-reduction process		G3DSA:3.60.130.10 (GENE3D); IPR003819 (PFAM); PTHR10696:SF21 (PANTHER); PTHR10696:SF21 (PANTHER); PTHR10696 (PANTHER); PTHR10696 (PANTHER); SSF51197 (SUPERFAMILY)
scaffold2.g13340.t1	hypothetical protein UCDDA912_g00741	1773	20	0	0.5965	3	P:ATP hydrolysis coupled proton transport; F:hydrogen ion transmembrane transporter activity; C:proton-transporting V-type ATPase, V0 domain		no IPS match
scaffold2.g13392.t1	fad -dependent oxidoreductase protein	2013	20	0	0.745	3	P:biological_process; C:cellular_component; F:molecular_function		PF13454 (PFAM); G3DSA:3.50.50.60 (GENE3D)
scaffold2.g13395.t1	transcription factor	1428	20	0	0.7355				IPR002035 (G3DSA:3.40.50.GENE3D); IPR019303 (PFAM); SIGNAL_PEPTIDE_H_REGION (PHOBIUS); NON_CYTOPLASMIC_DOMAIN (PHOBIUS); SIGNAL_PEPTIDE_C_REGION (PHOBIUS); SIGNAL_PEPTIDE (PHOBIUS); SIGNAL_PEPTIDE_N_REGION (PHOBIUS); IPR002035 (PROSITE_PROFILES); IPR00203
scaffold2.g13409.t1	esterase lipase	915	20	0	0.642	2	P:metabolic process; F:hydrolase activity		IPR013094 (PFAM); IPR029058 (G3DSA:3.40.50.GENE3D); PTHR23024 (PANTHER); PTHR23024:SF43 (PANTHER); IPR029058 (SUPERFAMILY)
scaffold2.g13479.t1	histidine kinase hhk3p	2895	20	0	0.586	6	F:phosphorelay sensor kinase activity; C:protein histidine kinase complex; P:phosphorelay signal transduction system; C:membrane; P:signal transduction by protein phosphorylation; C:intracellular	EC:2.7.3; EC:2.7.13.3	IPR004358 (PRINTS); IPR003594 (SMART); IPR003661 (SMART); IPR001789 (SMART); IPR003594 (G3DSA:3.30.565.GENE3D); IPR003594 (PFAM); IPR003661 (G3DSA:1.10.287.GENE3D); IPR003661 (PFAM); G3DSA:3.40.50.2300 (GENE3D); IPR029016 (G3DSA:3.30.450.GENE3D); IPR00178
scaffold2.g13536.t1	inulinase	1566	20	0	0.763	2	P:carbohydrate metabolic process; F:hydrolase activity, hydrolyzing O-glycosyl compounds		IPR001362 (SMART); IPR013189 (PFAM); IPR011040 (G3DSA:2.120.10.GENE3D); IPR013148 (PFAM); IPR013189 (G3DSA:2.60.120.GENE3D); PTHR30175 (PANTHER); PTHR30175:SF0 (PANTHER); SIGNAL_PEPTIDE (PHOBIUS); NON_CYTOPLASMIC_DOMAIN (PHOBIUS); SIGNAL_PEPTIDE_C_REGION
scaffold2.g13548.t1	family protein	975	20	1.18e-159	0.714	2	F:oxidoreductase activity; P:oxidation-reduction process		IPR008030 (PFAM); IPR016040 (G3DSA:3.40.50.GENE3D); PTHR14194 (PANTHER); SIGNAL_PEPTIDE_H_REGION (PHOBIUS); SIGNAL_PEPTIDE_C_REGION (PHOBIUS); SIGNAL_PEPTIDE_N_REGION (PHOBIUS); SIGNAL_PEPTIDE (PHOBIUS); NON_CYTOPLASMIC_DOMAIN (PHOBIUS); SSF51735 (SUPERFA
scaffold51.g14144.t1	methyltransferase type 11	822	20	1.48e-76	0.6245	3	F:methyltransferase activity; F:transferase activity; P:methylation		PF13489 (PFAM); IPR029063 (G3DSA:3.40.50.GENE3D); PTHR10108:SF764 (PANTHER); PTHR10108 (PANTHER); PTHR10108 (PANTHER); PTHR10108:SF764 (PANTHER); IPR029063 (SUPERFAMILY)
scaffold51.g14148.t1	flavo protein	1041	20	3.11e-140	0.6095	1	F:oxidoreductase activity		IPR005025 (PFAM); IPR029039 (G3DSA:3.40.50.GENE3D); IPR029039 (SUPERFAMILY)
scaffold51.g14155.t1	nad -binding protein	900	20	2.13e-91	0.647	2	F:oxidoreductase activity; P:metabolic process		IPR002347 (PRINTS); IPR002198 (PFAM); IPR016040 (G3DSA:3.40.50.GENE3D); PTHR24322 (PANTHER); PTHR24322:SF306 (PANTHER); SSF51735 (SUPERFAMILY); TMhelix (TMHMM)
scaffold21.g14764.t1	glyoxalase	429	20	9.69e-77	0.6495	3	P:metabolic process; F:lyase activity; F:lactoylglutathione lyase activity		IPR025870 (PFAM); IPR029068 (G3DSA:3.10.180.GENE3D); IPR029068 (SUPERFAMILY)
scaffold21.g14769.t1	nucleoside hydrolase	1170	20	0	0.8055	3	P:metabolic process; C:endoplasmic reticulum; F:hydrolase activity		IPR001910 (PFAM); IPR001910 (G3DSA:3.90.245.GENE3D); PTHR12304:SF4 (PANTHER); IPR023186 (PANTHER); SIGNAL_PEPTIDE_C_REGION (PHOBIUS); NON_CYTOPLASMIC_DOMAIN (PHOBIUS); SIGNAL_PEPTIDE (PHOBIUS); SIGNAL_PEPTIDE_H_REGION (PHOBIUS); SIGNAL_PEPTIDE_N_REGION (P
scaffold127.g15088.t1	protein	2928	20	5.11e-114	0.531	3	F:oxidoreductase activity, acting on CH-OH group of donors; F:flavin adenine dinucleotide binding; P:oxidation-reduction process		IPR016167 (G3DSA:3.30.43.GENE3D); IPR016169 (G3DSA:3.30.465.GENE3D); IPR006094 (PFAM); PTHR13878 (PANTHER); IPR016166 (PROSITE_PROFILES); IPR016166 (SUPERFAMILY)
scaffold2.g13571.t1	integral membrane protein	3372	20	5.99e-169	0.7375	2	F:nucleotide binding; F:nucleic acid binding		IPR000504 (SMART); IPR000504 (PFAM); IPR012677 (G3DSA:3.30.70.GENE3D); PTHR11546:SF4 (PANTHER); PTHR11546 (PANTHER); TRANSMEMBRANE (PHOBIUS); TRANSMEMBRANE (PHOBIUS); CYTOPLASMIC_DOMAIN (PHOBIUS); CYTOPLASMIC_DOMAIN (PHOBIUS); TRANSMEMBRANE (PHOBIUS); NON
scaffold2.g13580.t1	cytochrome p450	1701	20	0	0.541	4	F:oxidoreductase activity, acting on paired donors, with incorporation or reduction of molecular oxygen; F:iron ion binding; P:oxidation-reduction process; F:heme binding		IPR001128 (PRINTS); IPR002401 (PRINTS); IPR001128 (PFAM); IPR001128 (G3DSA:1.10.630.GENE3D); PTHR24305 (PANTHER); PTHR24305:SF21 (PANTHER); IPR017972 (PROSITE_PATTERNS); NON_CYTOPLASMIC_DOMAIN (PHOBIUS); TRANSMEMBRANE (PHOBIUS); CYTOPLASMIC_DOMAIN (PHOBIU
scaffold24.g13604.t1	hemagglutinin-related protein	1404	20	5.85e-109	0.619				IPR012334 (G3DSA:2.160.20.GENE3D); PF12708 (PFAM); SIGNAL_PEPTIDE_C_REGION (PHOBIUS); SIGNAL_PEPTIDE (PHOBIUS); NON_CYTOPLASMIC_DOMAIN (PHOBIUS); SIGNAL_PEPTIDE_H_REGION (PHOBIUS); SIGNAL_PEPTIDE_N_REGION (PHOBIUS); SignalP-TM (SIGNALP_GRAM_POSITIVE); Sig
scaffold24.g13710.t1	gata zinc finger	807	20	7.65e-09	0.709	6	C:transcription factor complex; F:transcription factor activity, sequence-specific DNA binding; F:zinc ion binding; P:regulation of transcription, DNA-templated; F:sequence-specific DNA binding; P:regulation of transcription, DNA-templated		IPR000679 (SMART); IPR000679 (PFAM); IPR013088 (G3DSA:3.30.50.GENE3D); PTHR10071 (PANTHER); PTHR10071:SF166 (PANTHER); IPR000679 (PROSITE_PROFILES); SSF57716 (SUPERFAMILY)
scaffold24.g13737.t1	cupin 2 conserved barrel domain protein	429	20	1.24e-56	0.7035				IPR013096 (PFAM); IPR014710 (G3DSA:2.60.120.GENE3D); IPR011051 (SUPERFAMILY)
scaffold24.g13742.t1	dnase i-like protein	1302	20	6.68e-152	0.597	3	P:nucleic acid phosphodiester bond hydrolysis; P:DNA repair; F:nuclease activity	EC:3.1	IPR005135 (PFAM); IPR005135 (G3DSA:3.60.10.GENE3D); PTHR22748:SF4 (PANTHER); PTHR22748:SF4 (PANTHER); IPR004808 (PANTHER); PTHR22748:SF4 (PANTHER); IPR004808 (PANTHER); IPR004808 (PANTHER); IPR004808 (PROSITE_PROFILES); IPR005135 (SUPERFAMILY)
scaffold24.g13851.t1	carbohydrate-binding module family 50 protein	666	20	2.62e-54	0.858	1	C:outer membrane		Coil (COILS); IPR018392 (SMART); IPR008816 (PFAM); IPR018392 (PFAM); IPR018392 (G3DSA:3.10.350.GENE3D); IPR018392 (SUPERFAMILY)
scaffold8.g13974.t1	fad fmn-containing dehydrogenase	1095	20	2.47e-98	0.5575	3	F:oxidoreductase activity, acting on CH-OH group of donors; F:flavin adenine dinucleotide binding; P:oxidation-reduction process		IPR006094 (PFAM); PTHR11748 (PANTHER); IPR016166 (SUPERFAMILY)
scaffold8.g14002.t1	modification methylase	4563	20	1.83e-163	0.4775	1	F:methyltransferase activity		Coil (COILS); IPR001525 (PRINTS); G3DSA:3.90.120.10 (GENE3D); PF00145 (PFAM); IPR001525 (TIGRFAM); IPR029063 (G3DSA:3.40.50.GENE3D); PTHR10629 (PANTHER); NON_CYTOPLASMIC_DOMAIN (PHOBIUS); TRANSMEMBRANE (PHOBIUS); TRANSMEMBRANE (PHOBIUS); TRANSMEMBRANE (PH
scaffold8.g14031.t1	ser thr protein phosphatase family protein	894	20	0	0.7475	2	P:metabolic process; F:hydrolase activity, acting on glycosyl bonds		IPR004843 (PFAM); IPR029052 (G3DSA:3.60.21.GENE3D); IPR029052 (SUPERFAMILY)
scaffold8.g14045.t1	serine hydrolase	1512	20	5.92e-138	0.503				IPR001466 (PFAM); IPR012338 (G3DSA:3.40.710.GENE3D); PTHR22935 (PANTHER); IPR012338 (SUPERFAMILY)
scaffold51.g14124.t1	amp dependent	2736	20	0	0.6875	2	F:catalytic activity; P:metabolic process		G3DSA:2.30.38.10 (GENE3D); G3DSA:3.40.50.980 (GENE3D); IPR000873 (PFAM); G3DSA:3.40.50.980 (GENE3D); G3DSA:3.10.450.50 (GENE3D); PTHR24096 (PANTHER); PTHR24096:SF154 (PANTHER); IPR020845 (PROSITE_PATTERNS); TRANSMEMBRANE (PHOBIUS); CYTOPLASMIC_DOMAIN (PHO
scaffold51.g14132.t1	hypothetical protein HK57_00217	1485	20	5.73e-105	0.6755	1	F:binding		IPR029063 (G3DSA:3.40.50.GENE3D); IPR011991 (G3DSA:1.10.10.GENE3D); PTHR11746 (PANTHER); PTHR11746:SF75 (PANTHER); SSF46785 (SUPERFAMILY)
scaffold51.g14160.t1	family transcriptional regulator	876	20	1.92e-123	0.709	2	F:NAD binding; P:oxidation-reduction process		IPR008030 (PFAM); IPR016040 (G3DSA:3.40.50.GENE3D); PTHR14194 (PANTHER); SSF51735 (SUPERFAMILY)
scaffold51.g14209.t1	nad -binding domain partial	390	20	1.64e-41	0.6195	2	F:oxidoreductase activity; P:metabolic process		IPR016040 (G3DSA:3.40.50.GENE3D); IPR002198 (PFAM); PTHR24322 (PANTHER); PTHR24322:SF57 (PANTHER); SSF51735 (SUPERFAMILY)
scaffold51.g14246.t1	hypothetical protein UCDDA912_g00202	522	20	2.21e-97	0.6675				NON_CYTOPLASMIC_DOMAIN (PHOBIUS); SIGNAL_PEPTIDE (PHOBIUS); SIGNAL_PEPTIDE_H_REGION (PHOBIUS); SIGNAL_PEPTIDE_N_REGION (PHOBIUS); SIGNAL_PEPTIDE_C_REGION (PHOBIUS); SignalP-noTM (SIGNALP_EUK); SignalP-noTM (SIGNALP_GRAM_NEGATIVE)
scaffold51.g14268.t1	ester cyclase	840	20	1.48e-90	0.511				Coil (COILS); IPR009959 (PFAM); G3DSA:3.10.450.50 (GENE3D); SSF54427 (SUPERFAMILY)
scaffold51.g14296.t1	alpha beta fold family hydrolase	2019	20	2.41e-104	0.644	1	F:catalytic activity		IPR000639 (PRINTS); IPR029058 (G3DSA:3.40.50.GENE3D); IPR000073 (PFAM); PTHR10992 (PANTHER); PTHR10992:SF305 (PANTHER); IPR029058 (SUPERFAMILY)
scaffold51.g14327.t1	peptidyl-lys metalloendopeptidase	504	20	5.08e-86	0.586	2	P:proteolysis; F:metalloendopeptidase activity	EC:3.4.24	no IPS match
scaffold19.g14394.t1	aldehyde-activating protein	567	20	1.01e-72	0.476	2	F:carbon-sulfur lyase activity; P:metabolic process		IPR006913 (G3DSA:3.90.1590.GENE3D); IPR011057 (SUPERFAMILY)
scaffold19.g14397.t1	cysteine desulfurylase	1281	20	0	0.711	4	P:acyl-carrier-protein biosynthetic process; F:transaminase activity; F:lyase activity; F:N-acetyltransferase activity	EC:2.3.1	IPR000192 (PFAM); IPR015421 (G3DSA:3.40.640.GENE3D); PTHR11601:SF32 (PANTHER); PTHR11601 (PANTHER); IPR015424 (SUPERFAMILY)
scaffold100.g14487.t1	gluconate 5-dehydrogenase	720	20	3.6e-74	0.6605	2	F:oxidoreductase activity; P:metabolic process		IPR002347 (PRINTS); IPR002198 (PFAM); IPR016040 (G3DSA:3.40.50.GENE3D); PTHR24322:SF277 (PANTHER); PTHR24322 (PANTHER); SSF51735 (SUPERFAMILY)
scaffold98.g14514.t1	2og-fe oxygenase superfamily protein	2706	20	2.46e-138	0.5255	3	F:oxidoreductase activity; F:oxidoreductase activity, acting on paired donors, with incorporation or reduction of molecular oxygen, 2-oxoglutarate as one donor, and incorporation of one atom each of oxygen into both donors; P:oxidation-reduction process		no IPS match
scaffold110.g14528.t1	glycoside hydrolase family 29 protein	2946	20	0	0.741	5	F:ATP binding; P:carbohydrate metabolic process; F:alpha-L-fucosidase activity; F:protein kinase activity; P:protein phosphorylation	EC:3.2.1.51; EC:3.2.1	IPR000933 (SMART); IPR002290 (SMART); G3DSA:1.10.510.10 (GENE3D); IPR000933 (PFAM); IPR013781 (G3DSA:3.20.20.GENE3D); IPR000719 (PFAM); PTHR10030:SF25 (PANTHER); IPR000933 (PANTHER); IPR008271 (PROSITE_PATTERNS); SIGNAL_PEPTIDE (PHOBIUS); NON_CYTOPLASMIC_
scaffold110.g14534.t1	acetoacetate decarboxylase	771	20	4e-81	0.628	1	F:lyase activity		IPR010451 (PFAM); IPR023375 (G3DSA:2.40.400.GENE3D); SSF160104 (SUPERFAMILY)
scaffold110.g14554.t1	cytochrome p450	720	20	3.98e-121	0.7195	5	F:iron ion binding; F:oxidoreductase activity, acting on paired donors, with incorporation or reduction of molecular oxygen; P:oxidation-reduction process; F:monooxygenase activity; F:heme binding		IPR001128 (G3DSA:1.10.630.GENE3D); PTHR11712 (PANTHER); PTHR11712:SF223 (PANTHER); IPR001128 (SUPERFAMILY)
scaffold110.g14555.t1	c2h2 type zinc finger domain protein	2049	20	0	0.517	4	C:nucleus; F:DNA binding; F:zinc ion binding; P:transcription, DNA-templated		IPR013087 (G3DSA:3.30.160.GENE3D); PF13912 (PFAM); IPR007219 (PFAM); PTHR10042:SF21 (PANTHER); PTHR10042:SF21 (PANTHER); PTHR10042 (PANTHER); PTHR10042 (PANTHER); IPR007087 (PROSITE_PATTERNS); IPR007087 (PROSITE_PROFILES); SSF57667 (SUPERFAMILY)
scaffold110.g14557.t1	cellulose-binding family ii	960	20	7.14e-143	0.6015	5	P:biological_process; P:metabolic process; C:cellular_component; F:molecular_function; F:hydrolase activity		IPR029058 (G3DSA:3.40.50.GENE3D); IPR029058 (SUPERFAMILY)
scaffold137.g14648.t1	competence damage-inducible family protein	489	20	3.64e-78	0.7295				IPR008136 (PFAM); IPR008136 (G3DSA:3.90.950.GENE3D); PTHR13939:SF2 (PANTHER); PTHR13939 (PANTHER); IPR008136 (SUPERFAMILY)
scaffold137.g14656.t1	methyltransferase	666	20	6.85e-78	0.6135	2	P:metabolic process; F:transferase activity		IPR029063 (G3DSA:3.40.50.GENE3D); PF12847 (PFAM); PTHR10108 (PANTHER); PTHR10108:SF773 (PANTHER); IPR029063 (SUPERFAMILY)
scaffold21.g14681.t1	hypothetical protein UCDDA912_g04399	819	20	8.01e-61	0.6255	2	P:DNA repair; F:DNA photolyase activity		G3DSA:3.10.450.50 (GENE3D); PF13577 (PFAM); SIGNAL_PEPTIDE (PHOBIUS); NON_CYTOPLASMIC_DOMAIN (PHOBIUS); SIGNAL_PEPTIDE_N_REGION (PHOBIUS); SIGNAL_PEPTIDE_H_REGION (PHOBIUS); SIGNAL_PEPTIDE_C_REGION (PHOBIUS); SignalP-noTM (SIGNALP_EUK); SignalP-TM (SIGNAL
scaffold21.g14682.t1	peptidase m61 domain-containing protein	1968	20	0	0.4865	1	F:protein binding		IPR001478 (G3DSA:2.30.42.GENE3D); SIGNAL_PEPTIDE (PHOBIUS); SIGNAL_PEPTIDE_H_REGION (PHOBIUS); SIGNAL_PEPTIDE_C_REGION (PHOBIUS); SIGNAL_PEPTIDE_N_REGION (PHOBIUS); NON_CYTOPLASMIC_DOMAIN (PHOBIUS); SignalP-noTM (SIGNALP_EUK); IPR001478 (SUPERFAMILY)
scaffold21.g14693.t1	intracellular hyphae protein 1	606	20	6.01e-46	0.6335	2	C:extracellular region; C:hyphal cell wall		IPR018392 (SMART); IPR018392 (PFAM); IPR018392 (G3DSA:3.10.350.GENE3D); IPR018392 (SUPERFAMILY); IPR018392 (SUPERFAMILY)
scaffold21.g14730.t1	#NAME?	783	20	1.17e-117	0.5655				IPR016040 (G3DSA:3.40.50.GENE3D); IPR008030 (PFAM); PTHR14194:SF31 (PANTHER); PTHR14194 (PANTHER); SSF51735 (SUPERFAMILY)
scaffold21.g14762.t1	alpha-galactosidase protein	1290	20	0	0.7	10	F:alpha-galactosidase activity; P:globoside metabolic process; P:cellular macromolecule metabolic process; P:glycerolipid metabolic process; P:cellular carbohydrate metabolic process; C:intracellular membrane-bounded organelle; F:endopeptidase activity; P	EC:3.2.1.22; EC:3.2.1	IPR002241 (PRINTS); IPR013780 (G3DSA:2.60.40.GENE3D); PF16499 (PFAM); IPR013785 (G3DSA:3.20.20.GENE3D); PTHR11452:SF12 (PANTHER); PTHR11452 (PANTHER); IPR000111 (PROSITE_PATTERNS); SIGNAL_PEPTIDE_C_REGION (PHOBIUS); SIGNAL_PEPTIDE_H_REGION (PHOBIUS); NON_
scaffold21.g14810.t1	fad dependent oxidoreductase	1329	20	0	0.7695	11	F:FAD binding; P:obsolete electron transport; P:arginine metabolic process; P:proline metabolic process; P:ornithine metabolic process; P:L-serine metabolic process; P:oxidation-reduction process; F:D-amino-acid oxidase activity; P:D-amino acid metabolic	EC:1.4.3.3	IPR016040 (G3DSA:3.40.50.GENE3D); IPR023209 (PIRSF); G3DSA:3.30.9.10 (GENE3D); IPR006076 (PFAM); IPR023209 (PANTHER); PTHR11530:SF4 (PANTHER); TRANSMEMBRANE (PHOBIUS); CYTOPLASMIC_DOMAIN (PHOBIUS); NON_CYTOPLASMIC_DOMAIN (PHOBIUS); SSF51971 (SUPERFAMILY);
scaffold30.g14908.t1	---NA---	1185							IPR008160 (PFAM); PTHR24023 (PANTHER); PTHR24023:SF0 (PANTHER)
scaffold50.g14975.t1	hypothetical protein LEMA_P106070.1	591	20	2.77e-89	0.746				NON_CYTOPLASMIC_DOMAIN (PHOBIUS); SIGNAL_PEPTIDE (PHOBIUS); SIGNAL_PEPTIDE_C_REGION (PHOBIUS); SIGNAL_PEPTIDE_H_REGION (PHOBIUS); SIGNAL_PEPTIDE_N_REGION (PHOBIUS); SignalP-noTM (SIGNALP_EUK); SignalP-noTM (SIGNALP_GRAM_NEGATIVE); SignalP-TM (SIGNALP_GRAM
scaffold125.g15001.t1	glycoside hydrolase catalytic domain	1047	20	2.15e-134	0.6485	2	P:carbohydrate metabolic process; F:hydrolase activity		no IPS match
scaffold125.g15031.t1	fumarate reductase flavoprotein subunit protein	1395	20	0	0.792				IPR003953 (PFAM); G3DSA:3.50.50.60 (GENE3D); IPR027477 (G3DSA:3.90.700.GENE3D); PTHR11632 (PANTHER); PTHR11632:SF6 (PANTHER); IPR027477 (SUPERFAMILY); SSF51905 (SUPERFAMILY)
scaffold127.g15089.t1	carbohydrate-binding -like protein	876	20	1.27e-54	0.5245	6	P:nucleocytoplasmic transport; P:ATP hydrolysis coupled proton transport; F:hydrogen ion transmembrane transporter activity; F:structural constituent of nuclear pore; C:proton-transporting V-type ATPase, V0 domain; C:nuclear pore		SIGNAL_PEPTIDE_C_REGION (PHOBIUS); SIGNAL_PEPTIDE (PHOBIUS); NON_CYTOPLASMIC_DOMAIN (PHOBIUS); SIGNAL_PEPTIDE_N_REGION (PHOBIUS); SIGNAL_PEPTIDE_H_REGION (PHOBIUS); SignalP-noTM (SIGNALP_EUK); SignalP-TM (SIGNALP_GRAM_POSITIVE)
scaffold127.g15090.t1	glyoxalase family protein	528	20	7.25e-17	0.463				IPR025870 (PFAM); IPR029068 (G3DSA:3.10.180.GENE3D); IPR029068 (SUPERFAMILY)
scaffold127.g15102.t1	alpha beta hydrolase fold-1	783	20	2.86e-32	0.4695	5	F:hydrogen ion transmembrane transporter activity; P:ATP hydrolysis coupled proton transport; P:metabolic process; C:proton-transporting V-type ATPase, V0 domain; F:hydrolase activity		IPR022742 (PFAM); IPR029058 (G3DSA:3.40.50.GENE3D); IPR029058 (SUPERFAMILY)
scaffold45.g15141.t1	alpha-n-arabinofuranosidase 2	1011	20	5e-167	0.735	2	P:carbohydrate metabolic process; F:hydrolase activity, hydrolyzing O-glycosyl compounds		IPR023296 (G3DSA:2.115.10.GENE3D); IPR006710 (PFAM); IPR006710 (PANTHER); PTHR22925:SF12 (PANTHER); SIGNAL_PEPTIDE_N_REGION (PHOBIUS); NON_CYTOPLASMIC_DOMAIN (PHOBIUS); SIGNAL_PEPTIDE (PHOBIUS); SIGNAL_PEPTIDE_C_REGION (PHOBIUS); SIGNAL_PEPTIDE_H_REGION (
C73459.g15144.t1	capsid protein f	1284	20	0	0.9915	3	F:structural molecule activity; C:host cell cytoplasm; C:T=1 icosahedral viral capsid		IPR003514 (PFAM); IPR003514 (G3DSA:2.60.169.GENE3D); IPR016184 (SUPERFAMILY)
C73459.g15145.t1	replication-associated protein a	2544	20	0	0.995	11	P:viral entry into host cell; F:DNA binding; F:ATP binding; P:nucleic acid phosphodiester bond hydrolysis; P:DNA repair; F:DNA ligase (ATP) activity; F:metal ion binding; F:endonuclease activity; P:rolling circle single-stranded viral DNA replication; P:D	EC:3.1; EC:6.5.1; EC:6.5.1.1	IPR008766 (PFAM); IPR006777 (PFAM); NON_CYTOPLASMIC_DOMAIN (PHOBIUS); SIGNAL_PEPTIDE (PHOBIUS); SIGNAL_PEPTIDE_N_REGION (PHOBIUS); SIGNAL_PEPTIDE_C_REGION (PHOBIUS); SIGNAL_PEPTIDE_H_REGION (PHOBIUS); IPR006777 (PRODOM); PD014446 (PRODOM)
scaffold97.g15181.t1	ww rsp5 wwp protein	951	20	9.6e-77	0.6505	4	F:nucleic acid binding; F:ATP binding; P:metabolic process; F:helicase activity	EC:3.6.1; EC:3.6.1.15	TMhelix (TMHMM)
scaffold54.g15242.t1	vacuolar sorting protein vps1 dynamin	822	20	1.82e-154	0.6695				IPR016181 (G3DSA:3.40.630.GENE3D); IPR016181 (SUPERFAMILY)
scaffold82.g15328.t1	dimethylaniline monooxygenase	1611	20	0	0.6695	4	F:NADP binding; F:flavin adenine dinucleotide binding; P:oxidation-reduction process; F:N,N-dimethylaniline monooxygenase activity	EC:1.14.13.8; EC:1.14.13	IPR000960 (PRINTS); G3DSA:3.50.50.60 (GENE3D); IPR020946 (PFAM); G3DSA:3.50.50.60 (GENE3D); IPR012143 (PIRSF); PTHR23023 (PANTHER); NON_CYTOPLASMIC_DOMAIN (PHOBIUS); SIGNAL_PEPTIDE_N_REGION (PHOBIUS); SIGNAL_PEPTIDE (PHOBIUS); SIGNAL_PEPTIDE_H_REGION (PHO
scaffold56.g15400.t1	abc transporter anion-binding protein	1074	20	1.34e-108	0.67	3	P:nucleocytoplasmic transport; F:structural constituent of nuclear pore; C:nuclear pore		G3DSA:3.40.190.10 (GENE3D); SSF53850 (SUPERFAMILY)
scaffold56.g15414.t1	maleylacetate reductase	1113	20	6.3e-106	0.603	3	F:oxidoreductase activity; F:metal ion binding; P:oxidation-reduction process		IPR001670 (PFAM); G3DSA:3.40.50.1970 (GENE3D); G3DSA:1.20.1090.10 (GENE3D); PTHR11496 (PANTHER); PTHR11496:SF64 (PANTHER); PTHR11496:SF64 (PANTHER); IPR018211 (PROSITE_PATTERNS); SSF56796 (SUPERFAMILY)
scaffold29.g15481.t1	alpha beta hydrolase	1779	20	6.32e-140	0.617	2	P:metabolic process; F:hydrolase activity		IPR000073 (PFAM); IPR029058 (G3DSA:3.40.50.GENE3D); PTHR10992 (PANTHER); IPR029058 (SUPERFAMILY)
scaffold29.g15520.t1	alcohol dehydrogenase 1	1128	20	7.19e-169	0.745	3	F:zinc ion binding; F:oxidoreductase activity; P:oxidation-reduction process		IPR020843 (SMART); IPR016040 (G3DSA:3.40.50.GENE3D); IPR013154 (PFAM); IPR013149 (PFAM); IPR011032 (G3DSA:3.90.180.GENE3D); PTHR11695:SF339 (PANTHER); IPR002085 (PANTHER); SSF51735 (SUPERFAMILY); IPR011032 (SUPERFAMILY)
scaffold10.g15548.t1	hypothetical protein UCDDA912_g08909	1215	20	0	0.683	3	P:nucleocytoplasmic transport; F:structural constituent of nuclear pore; C:nuclear pore		PR00368 (PRINTS); G3DSA:3.50.50.60 (GENE3D); G3DSA:3.50.50.60 (GENE3D); PF13738 (PFAM); SSF51905 (SUPERFAMILY)
scaffold94.g15773.t1	alcohol dehydrogenase protein	1008	20	0	0.6905	3	F:zinc ion binding; F:oxidoreductase activity; P:oxidation-reduction process		IPR020843 (SMART); IPR016040 (G3DSA:3.40.50.GENE3D); IPR011032 (G3DSA:3.90.180.GENE3D); PF13602 (PFAM); PTHR11695:SF294 (PANTHER); IPR002085 (PANTHER); SSF51735 (SUPERFAMILY); IPR011032 (SUPERFAMILY)
scaffold88.g15811.t1	glycoside hydrolase family 42 protein	2244	20	0	0.6865	7	P:glycerolipid metabolic process; C:beta-galactosidase complex; P:galactose metabolic process; P:transport; F:beta-galactosidase activity; P:glycosaminoglycan catabolic process; P:glycosphingolipid metabolic process	EC:3.2.1.23; EC:3.2.1	IPR029062 (G3DSA:3.40.50.GENE3D); IPR013780 (G3DSA:2.60.40.GENE3D); IPR013529 (PFAM); IPR013781 (G3DSA:3.20.20.GENE3D); IPR013738 (PFAM); IPR003476 (PIRSF); NON_CYTOPLASMIC_DOMAIN (PHOBIUS); SIGNAL_PEPTIDE_H_REGION (PHOBIUS); SIGNAL_PEPTIDE (PHOBIUS); SIG
scaffold31.g15851.t1	virginiamycin b lyase	1098	20	0	0.7965	2	P:metabolic process; F:lyase activity		IPR011042 (G3DSA:2.120.10.GENE3D); SIGNAL_PEPTIDE_N_REGION (PHOBIUS); SIGNAL_PEPTIDE_H_REGION (PHOBIUS); SIGNAL_PEPTIDE (PHOBIUS); SIGNAL_PEPTIDE_C_REGION (PHOBIUS); NON_CYTOPLASMIC_DOMAIN (PHOBIUS); SignalP-noTM (SIGNALP_EUK); SSF63829 (SUPERFAMILY)
scaffold67.g15891.t1	rnase h domain protein	1002	20	0	0.5795	4	F:nucleic acid binding; P:RNA phosphodiester bond hydrolysis, endonucleolytic; F:RNA-DNA hybrid ribonuclease activity; P:regulation of RNA metabolic process	EC:3.1.30; EC:3.1; EC:3.1.26; EC:3.1.26.4	IPR002156 (PFAM); IPR012337 (G3DSA:3.30.420.GENE3D); PTHR10642 (PANTHER); IPR002156 (PROSITE_PROFILES); IPR012337 (SUPERFAMILY)
scaffold67.g15910.t1	family transcriptional regulator	780	20	6.49e-114	0.678				IPR008030 (PFAM); IPR016040 (G3DSA:3.40.50.GENE3D); PTHR14194:SF21 (PANTHER); PTHR14194 (PANTHER); SSF51735 (SUPERFAMILY)
scaffold67.g15934.t1	dyp-type peroxidase	1452	20	0	0.628	5	F:peroxidase activity; P:response to oxidative stress; P:obsolete peroxidase reaction; P:oxidation-reduction process; F:heme binding	EC:1.11.1.7	IPR006314 (PFAM); IPR006314 (TIGRFAM); PTHR30521:SF2 (PANTHER); PTHR30521:SF2 (PANTHER); PTHR30521 (PANTHER); PTHR30521:SF2 (PANTHER); PTHR30521 (PANTHER); IPR006314 (PROSITE_PROFILES); IPR011008 (SUPERFAMILY)
scaffold67.g15943.t1	hydrolase	1686	20	0	0.5985	2	P:proteolysis; F:dipeptidyl-peptidase activity	EC:3.4.11	IPR013736 (SMART); IPR029058 (G3DSA:3.40.50.GENE3D); IPR013736 (PFAM); IPR000383 (PFAM); IPR008979 (G3DSA:2.60.120.GENE3D); IPR005674 (TIGRFAM); PTHR11731 (PANTHER); IPR008979 (SUPERFAMILY); IPR029058 (SUPERFAMILY)
scaffold67.g15989.t1	coagulation factor 5 8 type domain protein	1665	20	0	0.6085				SIGNAL_PEPTIDE_H_REGION (PHOBIUS); SIGNAL_PEPTIDE_C_REGION (PHOBIUS); NON_CYTOPLASMIC_DOMAIN (PHOBIUS); SIGNAL_PEPTIDE_N_REGION (PHOBIUS); SIGNAL_PEPTIDE (PHOBIUS); SignalP-TM (SIGNALP_GRAM_POSITIVE)
scaffold55.g16021.t1	vegetatible incompatibility protein het-e-1	1038	20	2.09e-112	0.64	3	P:nucleocytoplasmic transport; F:structural constituent of nuclear pore; C:nuclear pore		no IPS match
scaffold55.g16023.t1	hydroxyneurosporene synthase	1128	20	3.26e-101	0.5885	3	C:integral component of membrane; C:cellular_component; P:response to stress		SIGNAL_PEPTIDE_N_REGION (PHOBIUS); SIGNAL_PEPTIDE (PHOBIUS); SIGNAL_PEPTIDE_H_REGION (PHOBIUS); NON_CYTOPLASMIC_DOMAIN (PHOBIUS); SIGNAL_PEPTIDE_C_REGION (PHOBIUS); SignalP-noTM (SIGNALP_GRAM_NEGATIVE); SignalP-TM (SIGNALP_GRAM_POSITIVE); SignalP-noTM (SI
scaffold55.g16046.t1	peptidase s8 subtilisin kexin sedolisin	2850	20	5.21e-83	0.5405	2	P:proteolysis; F:serine-type endopeptidase activity	EC:3.4.21	IPR015500 (PRINTS); IPR000209 (PFAM); IPR000209 (G3DSA:3.40.50.GENE3D); IPR015500 (PANTHER); IPR015500 (PANTHER); PTHR10795:SF157 (PANTHER); PTHR10795:SF157 (PANTHER); IPR023827 (PROSITE_PATTERNS); IPR023828 (PROSITE_PATTERNS); IPR000209 (SUPERFAMILY)
scaffold55.g16057.t1	polysaccharide lyase family 1 protein	1536	20	0	0.6315	2	P:metabolic process; F:lyase activity		IPR002022 (SMART); IPR012334 (G3DSA:2.160.20.GENE3D); IPR002022 (PFAM); PTHR31683 (PANTHER); NON_CYTOPLASMIC_DOMAIN (PHOBIUS); SIGNAL_PEPTIDE_C_REGION (PHOBIUS); SIGNAL_PEPTIDE_N_REGION (PHOBIUS); SIGNAL_PEPTIDE_H_REGION (PHOBIUS); SIGNAL_PEPTIDE (PHOBIUS
scaffold55.g16064.t1	histone-lysine n-methyltransferase ehmt2 isoform x1	1116	20	5.02e-22	0.552	6	C:intracellular organelle; F:protein binding; P:single-organism cellular process; F:transferase activity; P:primary metabolic process; P:macromolecule methylation		IPR001214 (SMART); IPR001214 (PFAM); G3DSA:2.170.270.10 (GENE3D); PTHR22884:SF68 (PANTHER); PTHR22884 (PANTHER); IPR001214 (PROSITE_PROFILES); SSF82199 (SUPERFAMILY)
scaffold43.g16110.t1	amino acid transporter	2541	20	2.13e-66	0.4725	3	C:membrane; F:amino acid transmembrane transporter activity; P:amino acid transmembrane transport		IPR004841 (PFAM); PTHR11785:SF222 (PANTHER); IPR002293 (PANTHER); TRANSMEMBRANE (PHOBIUS); CYTOPLASMIC_DOMAIN (PHOBIUS); NON_CYTOPLASMIC_DOMAIN (PHOBIUS); CYTOPLASMIC_DOMAIN (PHOBIUS); CYTOPLASMIC_DOMAIN (PHOBIUS); TRANSMEMBRANE (PHOBIUS); NON_CYTOPLASMIC
scaffold52.g16189.t1	paf acetylhydrolase family protein	972	20	1.36e-116	0.507	4	P:glycerolipid metabolic process; F:1-alkyl-2-acetylglycerophosphocholine esterase activity; P:lipid catabolic process; C:1-alkyl-2-acetylglycerophosphocholine esterase complex	EC:3.1.1.47; EC:3.1.1.1	IPR029058 (G3DSA:3.40.50.GENE3D); IPR029059 (PFAM); IPR005065 (PANTHER); PTHR10272:SF10 (PANTHER); SIGNAL_PEPTIDE_C_REGION (PHOBIUS); SIGNAL_PEPTIDE_N_REGION (PHOBIUS); SIGNAL_PEPTIDE_H_REGION (PHOBIUS); NON_CYTOPLASMIC_DOMAIN (PHOBIUS); SIGNAL_PEPTIDE (P
scaffold52.g16196.t1	antibiotic biosynthesis monooxygenase protein	366	20	1.13e-47	0.6045	5	P:biological_process; P:oxidation-reduction process; C:cellular_component; F:monooxygenase activity; F:molecular_function		SIGNAL_PEPTIDE_H_REGION (PHOBIUS); SIGNAL_PEPTIDE_N_REGION (PHOBIUS); TRANSMEMBRANE (PHOBIUS); NON_CYTOPLASMIC_DOMAIN (PHOBIUS); SIGNAL_PEPTIDE (PHOBIUS); CYTOPLASMIC_DOMAIN (PHOBIUS); SIGNAL_PEPTIDE_C_REGION (PHOBIUS)
scaffold13.g16241.t1	amp-dependent synthetase partial	1710	20	1.99e-119	0.574	2	F:catalytic activity; P:metabolic process		IPR000873 (PFAM); G3DSA:3.40.50.980 (GENE3D); G3DSA:3.40.50.980 (GENE3D); G3DSA:2.30.38.10 (GENE3D); PTHR24096 (PANTHER); PTHR24096:SF154 (PANTHER); SSF56801 (SUPERFAMILY)
scaffold13.g16275.t1	glycosyltransferase family 2 partial	2649	20	0	0.8205	5	P:metabolic process; C:integral component of membrane; C:Golgi apparatus; F:transferase activity; P:transport		PF13641 (PFAM); TRANSMEMBRANE (PHOBIUS); CYTOPLASMIC_DOMAIN (PHOBIUS); NON_CYTOPLASMIC_DOMAIN (PHOBIUS); NON_CYTOPLASMIC_DOMAIN (PHOBIUS); CYTOPLASMIC_DOMAIN (PHOBIUS); TRANSMEMBRANE (PHOBIUS); CYTOPLASMIC_DOMAIN (PHOBIUS); TRANSMEMBRANE (PHOBIUS); TRANSM
scaffold16.g16311.t1	adenosine deaminase	1059	20	0	0.6505	2	P:purine ribonucleoside monophosphate biosynthetic process; F:deaminase activity		G3DSA:3.20.20.140 (GENE3D); IPR001365 (PFAM); IPR006330 (TIGRFAM); PTHR11409 (PANTHER); IPR006650 (PROSITE_PATTERNS); SSF51556 (SUPERFAMILY)
scaffold16.g16314.t1	major royal jelly protein	1272	20	0	0.66				IPR017996 (PFAM); IPR011042 (G3DSA:2.120.10.GENE3D); IPR017996 (PANTHER); SIGNAL_PEPTIDE (PHOBIUS); NON_CYTOPLASMIC_DOMAIN (PHOBIUS); SIGNAL_PEPTIDE_H_REGION (PHOBIUS); SIGNAL_PEPTIDE_N_REGION (PHOBIUS); SIGNAL_PEPTIDE_C_REGION (PHOBIUS); SignalP-noTM (SI
scaffold16.g16346.t1	auxin-induced protein	1089	20	1.4e-180	0.671	5	F:zinc ion binding; F:oxidoreductase activity; P:oxidation-reduction process; F:phosphopantetheine binding; F:transferase activity		IPR020471 (PRINTS); IPR023210 (PFAM); IPR023210 (G3DSA:3.20.20.GENE3D); PTHR11732:SF12 (PANTHER); IPR001395 (PANTHER); IPR018170 (PROSITE_PATTERNS); IPR023210 (SUPERFAMILY)
scaffold107.g16402.t1	arabinanase levansucrase invertase	1611	20	0	0.556	2	P:carbohydrate metabolic process; F:hydrolase activity, hydrolyzing O-glycosyl compounds		IPR023296 (G3DSA:2.115.10.GENE3D); IPR006710 (PFAM); PTHR22925:SF3 (PANTHER); IPR006710 (PANTHER); NON_CYTOPLASMIC_DOMAIN (PHOBIUS); SIGNAL_PEPTIDE_H_REGION (PHOBIUS); SIGNAL_PEPTIDE_N_REGION (PHOBIUS); SIGNAL_PEPTIDE_C_REGION (PHOBIUS); SIGNAL_PEPTIDE (P
scaffold64.g16462.t1	beta-lactamase-like protein	972	20	4.94e-161	0.6485				IPR001279 (SMART); IPR001279 (PFAM); G3DSA:3.60.15.10 (GENE3D); SSF56281 (SUPERFAMILY)
scaffold64.g16476.t1	carbohydrate esterase family 1 protein	7629	20	0	0.844	5	P:carbohydrate metabolic process; F:acetylxylan esterase activity; F:hydrolase activity, hydrolyzing O-glycosyl compounds; C:extracellular region; F:cellulose binding	EC:3.1.1.72; EC:3.1.1.1	Coil (COILS); Coil (COILS)
scaffold46.g16480.t1	fad-binding domain-containing protein	1407	20	8.66e-89	0.5195	3	F:oxidoreductase activity, acting on CH-OH group of donors; F:flavin adenine dinucleotide binding; P:oxidation-reduction process		IPR006094 (PFAM); IPR016167 (G3DSA:3.30.43.GENE3D); IPR016169 (G3DSA:3.30.465.GENE3D); PTHR11748 (PANTHER); PTHR11748:SF33 (PANTHER); IPR016166 (PROSITE_PROFILES); IPR016166 (SUPERFAMILY)
scaffold46.g16518.t1	hydrolase	1044	20	7.24e-147	0.692	1	F:catalytic activity		IPR000073 (PFAM); IPR029058 (G3DSA:3.40.50.GENE3D); PTHR10992 (PANTHER); IPR029058 (SUPERFAMILY)
scaffold93.g16556.t1	major royal jelly protein	1134	20	0	0.703	2	P:transmembrane transport; C:integral component of membrane		IPR011042 (G3DSA:2.120.10.GENE3D); IPR017996 (PFAM); IPR017996 (PANTHER); SIGNAL_PEPTIDE_C_REGION (PHOBIUS); SIGNAL_PEPTIDE_H_REGION (PHOBIUS); SIGNAL_PEPTIDE_N_REGION (PHOBIUS); NON_CYTOPLASMIC_DOMAIN (PHOBIUS); SIGNAL_PEPTIDE (PHOBIUS); PS51257 (PROSITE
C74433.g16574.t1	c2h2 type zinc finger domain protein	2448	20	0	0.54	1	F:binding		no IPS match
scaffold60.g16579.t1	5-methylthioadenosine s-adenosylhomocysteine deaminase n1	1461	20	0	0.7355	3	F:hydrolase activity, acting on carbon-nitrogen (but not peptide) bonds; P:nitrogen compound metabolic process; C:intracellular part		G3DSA:3.20.20.140 (GENE3D); IPR011059 (G3DSA:2.30.40.GENE3D); IPR006680 (PFAM); PTHR11271:SF7 (PANTHER); PTHR11271 (PANTHER); IPR011059 (SUPERFAMILY); IPR011059 (SUPERFAMILY); SSF51556 (SUPERFAMILY)
